# Supplementary material for: catena-Poly[[[aqua­[2-(6-chloro­pyridin-3-yl)acetato-κO]sodium]-di-μ-aqua] monohydrate]
Source: Acta Crystallogr Sect E Struct Rep Online. 2012 Apr 13;68(Pt 5):m584. doi: 10.1107/S1600536812014092 (PMC3344329; doi:10.1107/S1600536812014092)
Supplement: Supplementary file 1 [file e-68-0m584-sup1.cif]

##############################################################################
#                                                                            #
# This CIF contains the data in a paper accepted for publication in          #
# Acta Crystallographica Section E. It conforms to the requirements of       #
# Notes for Authors for Acta Crystallographica Section E, and has been       #
# peer reviewed under the auspices of the IUCr Commission on Journals.       #
#                                                                            #
# Full details of the Crystallographic Information File format               #
# are given in the paper "The Crystallographic Information File (CIF):       #
# a New Standard Archive File for Crystallography" by S. R. Hall, F. H.      #
# Allen and I. D. Brown [Acta Cryst. (1991), A47, 655-685].                  #
#                                                                            #
# The current version of the core CIF dictionary is obtainable from          #
# ftp://ftp.iucr.org/pub/cif_core.dic.                                       #
#                                                                            #
# Software is freely available for graphical display of the structure(s)     #
# in this CIF. For information consult the CIF software page                 #
# http://www.iucr.org/resources/cif/software.                                #
#                                                                            #
# This file may be used for bona fide research purposes within the           #
# scientific community so long as proper attribution is given to the journal # 
# article from which it was obtained.                                        #
#                                                                            #
##############################################################################
data_I
_audit_creation_method     SHELXL-97
_chemical_name_systematic
;
<i>catena</i>-Poly[[[aqua[2-(6-chloropyridin-3-yl)acetato-\k<i>O</i>]sodium]-
di-\m-aqua] monohydrate]
;
_chemical_name_common     ?
_chemical_formula_moiety     'C7 H11 Cl N Na O5, H2 O'
_chemical_formula_sum     'C7 H13 Cl N Na O6'
_chemical_formula_iupac     '[Na (C7 H5 Cl N O2) (H2 O)3], H2 O'
_chemical_formula_weight     265.62
_chemical_melting_point     ?
_symmetry_cell_setting     monoclinic
_symmetry_space_group_name_H-M     'P 21/c'
_symmetry_space_group_name_Hall     '-P 2ybc'
loop_
    _symmetry_equiv_pos_as_xyz
    'x, y, z'
    '-x, y+1/2, -z+1/2'
    '-x, -y, -z'
    'x, -y-1/2, z-1/2'
_cell_length_a     12.4695(12)
_cell_length_b     5.5377(5)
_cell_length_c     17.0557(17)
_cell_angle_alpha     90.00
_cell_angle_beta     91.1900(10)
_cell_angle_gamma     90.00
_cell_volume     1177.48(19)
_cell_formula_units_Z     4
_cell_measurement_reflns_used     5621
_cell_measurement_theta_min     2.379
_cell_measurement_theta_max     27.096
_cell_measurement_temperature     298(2)
_exptl_crystal_description     block
_exptl_crystal_colour     colourless
_exptl_crystal_size_max     0.47
_exptl_crystal_size_mid     0.21
_exptl_crystal_size_min     0.10
_exptl_crystal_density_diffrn     1.498
_exptl_crystal_density_meas     ?
_exptl_crystal_density_method     'not measured'
_exptl_crystal_F_000     552
_exptl_absorpt_coefficient_mu     0.373
_exptl_absorpt_correction_type     multi-scan
_exptl_absorpt_process_details     '(SADABS; Sheldrick, 1996)'
_exptl_absorpt_correction_T_min     0.8443
_exptl_absorpt_correction_T_max     0.9637
_exptl_special_details
;
;
_diffrn_ambient_temperature     298(2)
_diffrn_radiation_type     MoK\a
_diffrn_radiation_wavelength     0.71073
_diffrn_radiation_source     'fine-focus sealed tube'
_diffrn_radiation_monochromator     graphite
_diffrn_measurement_device_type     'Siemens SMART CCD area-detector'
_diffrn_measurement_method     '\f and \w scans'
_diffrn_detector_area_resol_mean     ?
_diffrn_reflns_number     5621
_diffrn_reflns_av_R_equivalents     0.0272
_diffrn_reflns_av_sigmaI/netI     0.0326
_diffrn_reflns_theta_min     1.63
_diffrn_reflns_theta_max     25.02
_diffrn_reflns_theta_full     25.02
_diffrn_measured_fraction_theta_max     0.998
_diffrn_measured_fraction_theta_full     0.998
_diffrn_reflns_limit_h_min     -9
_diffrn_reflns_limit_h_max     14
_diffrn_reflns_limit_k_min     -6
_diffrn_reflns_limit_k_max     6
_diffrn_reflns_limit_l_min     -19
_diffrn_reflns_limit_l_max     20
_diffrn_standards_number     ?
_diffrn_standards_interval_count     ?
_diffrn_standards_interval_time     ?
_diffrn_standards_decay_%     ?
_refine_special_details
;
Refinement of <i>F</i>^2^ against ALL reflections. The weighted <i>R</i>-factor
<i>wR</i> and goodness of fit <i>S</i> are based on <i>F</i>^2^, conventional
<i>R</i>-factors <i>R</i> are based on <i>F</i>, with <i>F</i> set to zero for
negative <i>F</i>^2^. The threshold expression of <i>F</i>^2^ >
\s(<i>F</i>^2^) is used only for calculating <i>R</i>-factors(gt) <i>etc</i>.
and is not relevant to the choice of reflections for refinement.
<i>R</i>-factors based on <i>F</i>^2^ are statistically about twice as large
as those based on <i>F</i>, and <i>R</i>- factors based on ALL data will be
even larger.
;
_reflns_number_total     2082
_reflns_number_gt     1558
_reflns_threshold_expression     I>2\s(I)
_refine_ls_structure_factor_coef     Fsqd
_refine_ls_matrix_type     full
_refine_ls_R_factor_all     0.0500
_refine_ls_R_factor_gt     0.0322
_refine_ls_wR_factor_gt     0.0719
_refine_ls_wR_factor_ref     0.0843
_refine_ls_goodness_of_fit_ref     1.045
_refine_ls_restrained_S_all     1.045
_refine_ls_number_reflns     2082
_refine_ls_number_parameters     145
_refine_ls_number_restraints     0
_refine_ls_hydrogen_treatment     constr
_refine_ls_weighting_scheme     calc
_refine_ls_weighting_details
         'calc w=1/[\s^2^(Fo^2^)+(0.0308P)^2^+0.4882P] where P=(Fo^2^+2Fc^2^)/3'
_atom_sites_solution_hydrogens     geom
_atom_sites_solution_primary     direct
_atom_sites_solution_secondary     difmap
_refine_ls_shift/su_max     0.001
_refine_ls_shift/su_mean     0.000
_refine_diff_density_max     0.188
_refine_diff_density_min     -0.212
_refine_ls_extinction_method     none
_refine_ls_extinction_coef     ?
loop_
    _atom_type_symbol
    _atom_type_description
    _atom_type_scat_dispersion_real
    _atom_type_scat_dispersion_imag
    _atom_type_scat_source
    'C' 'C' 0.0033 0.0016
                         'International Tables Vol C Tables 4.2.6.8 and 6.1.1.4'
    'H' 'H' 0.0000 0.0000
                         'International Tables Vol C Tables 4.2.6.8 and 6.1.1.4'
    'O' 'O' 0.0106 0.0060
                         'International Tables Vol C Tables 4.2.6.8 and 6.1.1.4'
    'N' 'N' 0.0061 0.0033
                         'International Tables Vol C Tables 4.2.6.8 and 6.1.1.4'
    'Cl' 'Cl' 0.1484 0.1585
                         'International Tables Vol C Tables 4.2.6.8 and 6.1.1.4'
    'Na' 'Na' 0.0362 0.0249
                         'International Tables Vol C Tables 4.2.6.8 and 6.1.1.4'
_computing_data_collection     'SMART (Siemens, 1996)'
_computing_cell_refinement     'SAINT (Siemens, 1996)'
_computing_data_reduction     'SAINT (Siemens, 1996)'
_computing_structure_solution     'SHELXS97 (Sheldrick, 2008)'
_computing_structure_refinement     'SHELXL97 (Sheldrick, 2008)'
_computing_molecular_graphics     'SHELXTL (Sheldrick, 2008)'
_computing_publication_material     'SHELXTL (Sheldrick, 2008)'
loop_
    _atom_site_type_symbol
    _atom_site_label
    _atom_site_fract_x
    _atom_site_fract_y
    _atom_site_fract_z
    _atom_site_U_iso_or_equiv
    _atom_site_adp_type
    _atom_site_calc_flag
    _atom_site_refinement_flags
    _atom_site_occupancy
    _atom_site_symmetry_multiplicity
    _atom_site_disorder_assembly
    _atom_site_disorder_group
    O O6 0.73121(12) 1.2862(3) 0.13436(9) 0.0499(4) Uani d . 1 1 . .
    Na Na1 0.55064(6) 0.74749(14) 0.44657(5) 0.0350(2) Uani d . 1 1 . .
    Cl Cl1 1.11649(5) 0.25311(12) 0.44137(4) 0.0589(2) Uani d . 1 1 . .
    N N1 1.04684(13) 0.6295(3) 0.36393(11) 0.0399(5) Uani d . 1 1 . .
    O O1 0.69179(11) 0.9744(3) 0.39281(8) 0.0363(4) Uani d . 1 1 . .
    O O2 0.64644(11) 1.1400(3) 0.27723(8) 0.0395(4) Uani d . 1 1 . .
    O O3 0.42626(11) 1.0983(3) 0.42246(8) 0.0412(4) Uani d . 1 1 . .
    H H3A 0.4419 1.2194 0.3943 0.049 Uiso d R 1 1 . .
    H H3B 0.3694 1.0368 0.4027 0.049 Uiso d R 1 1 . .
    O O4 0.51265(12) 0.4951(3) 0.33326(9) 0.0453(4) Uani d . 1 1 . .
    H H4A 0.5559 0.3922 0.3147 0.054 Uiso d R 1 1 . .
    H H4B 0.4714 0.5431 0.2961 0.054 Uiso d R 1 1 . .
    O O5 0.37654(11) 0.6269(2) 0.50779(8) 0.0381(4) Uani d . 1 1 . .
    H H5A 0.3354 0.6360 0.4675 0.046 Uiso d R 1 1 . .
    H H5B 0.3590 0.7388 0.5391 0.046 Uiso d R 1 1 . .
    H H6A 0.7978 1.2532 0.1339 0.046 Uiso d R 1 1 . .
    H H6B 0.7082 1.2413 0.1786 0.046 Uiso d R 1 1 . .
    C C1 0.70075(15) 0.9966(4) 0.32056(12) 0.0311(5) Uani d . 1 1 . .
    C C2 0.78312(18) 0.8466(4) 0.27717(13) 0.0461(6) Uani d . 1 1 . .
    H H2A 0.7443 0.7362 0.2428 0.055 Uiso calc R 1 1 . .
    H H2B 0.8230 0.9552 0.2440 0.055 Uiso calc R 1 1 . .
    C C3 0.97016(17) 0.7608(4) 0.32733(13) 0.0398(5) Uani d . 1 1 . .
    H H3 0.9909 0.9016 0.3021 0.048 Uiso calc R 1 1 . .
    C C4 0.86306(16) 0.7010(4) 0.32460(12) 0.0337(5) Uani d . 1 1 . .
    C C5 0.83412(18) 0.4939(4) 0.36460(13) 0.0395(5) Uani d . 1 1 . .
    H H5 0.7623 0.4490 0.3662 0.047 Uiso calc R 1 1 . .
    C C6 0.91043(18) 0.3544(4) 0.40187(13) 0.0428(6) Uani d . 1 1 . .
    H H6 0.8919 0.2143 0.4284 0.051 Uiso calc R 1 1 . .
    C C7 1.01530(17) 0.4294(4) 0.39851(12) 0.0368(5) Uani d . 1 1 . .
loop_
    _atom_site_aniso_label
    _atom_site_aniso_U_11
    _atom_site_aniso_U_22
    _atom_site_aniso_U_33
    _atom_site_aniso_U_12
    _atom_site_aniso_U_13
    _atom_site_aniso_U_23
    O6 0.0327(9) 0.0665(11) 0.0504(10) 0.0073(8) 0.0012(7) 0.0212(8)
    Na1 0.0387(5) 0.0315(4) 0.0349(5) -0.0025(4) 0.0060(4) 0.0001(4)
    Cl1 0.0542(4) 0.0584(4) 0.0637(4) 0.0218(3) -0.0098(3) -0.0013(3)
    N1 0.0308(10) 0.0401(11) 0.0491(11) 0.0015(9) 0.0052(9) -0.0046(9)
    O1 0.0378(8) 0.0405(8) 0.0310(8) -0.0005(7) 0.0078(6) 0.0007(7)
    O2 0.0328(8) 0.0476(9) 0.0378(9) 0.0095(7) -0.0022(7) -0.0004(8)
    O3 0.0423(9) 0.0397(9) 0.0413(9) -0.0108(7) -0.0040(7) 0.0033(7)
    O4 0.0487(9) 0.0488(9) 0.0382(9) 0.0147(8) -0.0060(7) -0.0062(7)
    O5 0.0420(9) 0.0361(8) 0.0361(8) 0.0018(7) -0.0001(7) -0.0013(7)
    C1 0.0249(10) 0.0327(11) 0.0357(12) -0.0057(9) 0.0008(9) -0.0015(10)
    C2 0.0482(14) 0.0550(14) 0.0352(12) 0.0189(12) 0.0073(10) -0.0003(11)
    C3 0.0409(13) 0.0340(11) 0.0449(13) 0.0021(10) 0.0143(10) 0.0043(11)
    C4 0.0349(12) 0.0371(12) 0.0294(11) 0.0074(9) 0.0065(9) -0.0050(9)
    C5 0.0321(12) 0.0382(12) 0.0482(14) -0.0036(10) 0.0032(10) -0.0029(11)
    C6 0.0455(14) 0.0326(12) 0.0504(14) -0.0013(11) 0.0070(11) 0.0043(11)
    C7 0.0390(13) 0.0366(12) 0.0347(12) 0.0090(10) 0.0016(10) -0.0067(10)
_geom_special_details
;
All e.s.d.'s (except the e.s.d. in the dihedral angle between two l.s. planes)
are estimated using the full covariance matrix. The cell e.s.d.'s are taken
into account individually in the estimation of e.s.d.'s in distances, angles
and torsion angles; correlations between e.s.d.'s in cell parameters are only
used when they are defined by crystal symmetry. An approximate (isotropic)
treatment of cell e.s.d.'s is used for estimating e.s.d.'s involving l.s.
planes.
;
loop_
    _geom_bond_atom_site_label_1
    _geom_bond_atom_site_label_2
    _geom_bond_site_symmetry_2
    _geom_bond_distance
    _geom_bond_publ_flag
    O6 H6A . 0.8500 ?
    O6 H6B . 0.8502 ?
    Na1 O1 . 2.3632(15) y
    Na1 O5 3_666 2.3872(16) y
    Na1 O3 3_676 2.4032(16) y
    Na1 O4 . 2.4239(17) y
    Na1 O3 . 2.5142(17) y
    Na1 O5 . 2.5187(16) y
    Na1 Na1 3_666 3.5391(15) ?
    Na1 Na1 3_676 3.5823(15) ?
    Cl1 C7 . 1.744(2) ?
    N1 C7 . 1.319(3) ?
    N1 C3 . 1.344(3) ?
    O1 C1 . 1.246(2) ?
    O2 C1 . 1.271(2) ?
    O3 Na1 3_676 2.4032(16) ?
    O3 H3A . 0.8500 ?
    O3 H3B . 0.8500 ?
    O4 H4A . 0.8500 ?
    O4 H4B . 0.8500 ?
    O5 Na1 3_666 2.3872(16) ?
    O5 H5A . 0.8499 ?
    O5 H5B . 0.8500 ?
    C1 C2 . 1.524(3) ?
    C2 C4 . 1.505(3) ?
    C2 H2A . 0.9700 ?
    C2 H2B . 0.9700 ?
    C3 C4 . 1.376(3) ?
    C3 H3 . 0.9300 ?
    C4 C5 . 1.386(3) ?
    C5 C6 . 1.371(3) ?
    C5 H5 . 0.9300 ?
    C6 C7 . 1.374(3) ?
    C6 H6 . 0.9300 ?
loop_
    _geom_angle_atom_site_label_1
    _geom_angle_atom_site_label_2
    _geom_angle_atom_site_label_3
    _geom_angle_site_symmetry_1
    _geom_angle_site_symmetry_3
    _geom_angle
    _geom_angle_publ_flag
    H6A O6 H6B . . 107.0 ?
    O1 Na1 O5 . 3_666 107.88(6) ?
    O1 Na1 O3 . 3_676 95.50(6) ?
    O5 Na1 O3 3_666 3_676 88.18(5) ?
    O1 Na1 O4 . . 97.59(6) ?
    O5 Na1 O4 3_666 . 79.97(5) ?
    O3 Na1 O4 3_676 . 164.52(6) ?
    O1 Na1 O3 . . 89.29(5) ?
    O5 Na1 O3 3_666 . 162.45(6) ?
    O3 Na1 O3 3_676 . 86.51(6) ?
    O4 Na1 O3 . . 101.86(6) ?
    O1 Na1 O5 . . 163.18(6) ?
    O5 Na1 O5 3_666 . 87.70(5) ?
    O3 Na1 O5 3_676 . 78.27(5) ?
    O4 Na1 O5 . . 91.24(6) ?
    O3 Na1 O5 . . 74.85(5) ?
    O1 Na1 Na1 . 3_666 152.66(6) ?
    O5 Na1 Na1 3_666 3_666 45.32(4) ?
    O3 Na1 Na1 3_676 3_666 80.43(4) ?
    O4 Na1 Na1 . 3_666 84.15(5) ?
    O3 Na1 Na1 . 3_666 117.20(5) ?
    O5 Na1 Na1 . 3_666 42.37(4) ?
    O1 Na1 Na1 . 3_676 93.18(5) ?
    O5 Na1 Na1 3_666 3_676 130.38(5) ?
    O3 Na1 Na1 3_676 3_676 44.47(4) ?
    O4 Na1 Na1 . 3_676 142.25(6) ?
    O3 Na1 Na1 . 3_676 42.04(4) ?
    O5 Na1 Na1 . 3_676 71.35(4) ?
    Na1 Na1 Na1 3_666 3_676 102.08(4) ?
    C7 N1 C3 . . 116.48(18) ?
    C1 O1 Na1 . . 121.26(13) ?
    Na1 O3 Na1 3_676 . 93.49(6) ?
    Na1 O3 H3A 3_676 . 102.7 ?
    Na1 O3 H3A . . 123.6 ?
    Na1 O3 H3B 3_676 . 126.5 ?
    Na1 O3 H3B . . 105.2 ?
    H3A O3 H3B . . 106.9 ?
    Na1 O4 H4A . . 124.6 ?
    Na1 O4 H4B . . 121.3 ?
    H4A O4 H4B . . 108.1 ?
    Na1 O5 Na1 3_666 . 92.30(5) ?
    Na1 O5 H5A 3_666 . 122.3 ?
    Na1 O5 H5A . . 99.2 ?
    Na1 O5 H5B 3_666 . 122.0 ?
    Na1 O5 H5B . . 107.6 ?
    H5A O5 H5B . . 107.8 ?
    O1 C1 O2 . . 125.41(19) ?
    O1 C1 C2 . . 120.11(19) ?
    O2 C1 C2 . . 114.48(18) ?
    C4 C2 C1 . . 118.45(18) ?
    C4 C2 H2A . . 107.7 ?
    C1 C2 H2A . . 107.7 ?
    C4 C2 H2B . . 107.7 ?
    C1 C2 H2B . . 107.7 ?
    H2A C2 H2B . . 107.1 ?
    N1 C3 C4 . . 124.5(2) ?
    N1 C3 H3 . . 117.8 ?
    C4 C3 H3 . . 117.8 ?
    C3 C4 C5 . . 116.4(2) ?
    C3 C4 C2 . . 121.4(2) ?
    C5 C4 C2 . . 122.1(2) ?
    C6 C5 C4 . . 120.6(2) ?
    C6 C5 H5 . . 119.7 ?
    C4 C5 H5 . . 119.7 ?
    C5 C6 C7 . . 117.5(2) ?
    C5 C6 H6 . . 121.2 ?
    C7 C6 H6 . . 121.2 ?
    N1 C7 C6 . . 124.4(2) ?
    N1 C7 Cl1 . . 115.97(16) ?
    C6 C7 Cl1 . . 119.60(17) ?
loop_
    _geom_hbond_atom_site_label_D
    _geom_hbond_atom_site_label_H
    _geom_hbond_atom_site_label_A
    _geom_hbond_site_symmetry_A
    _geom_hbond_distance_DH
    _geom_hbond_distance_HA
    _geom_hbond_distance_DA
    _geom_hbond_angle_DHA
    O3 H3A O4 1_565 0.85 2.06 2.893(2) 168
    O4 H4A O2 1_545 0.85 1.91 2.762(2) 175
    O3 H3B O6 2_645 0.85 1.97 2.775(2) 159
    O4 H4B O2 2_645 0.85 1.98 2.824(2) 169
    O5 H5A O6 2_645 0.85 2.08 2.886(2) 157
    O5 H5B O1 3_676 0.85 2.07 2.9214(19) 175
    O6 H6A N1 2_755 0.85 2.05 2.900(2) 173
    O6 H6B O2 . 0.85 1.95 2.796(2) 176
data_global
_journal_date_recd_electronic     2012-03-22
_journal_date_accepted     2012-03-31
_journal_name_full     'Acta Crystallographica, Section E'
_journal_year     2012
_journal_volume     68
_journal_issue      5
_journal_page_first     m584
_journal_page_last     m584
_journal_paper_category     QM
_journal_paper_doi     10.1107/S1600536812014092
_journal_coeditor_code     TK5075
_publ_contact_author_name     'Pro. Dezhi Sun'
_publ_contact_author_address
;
  College of Chemistry and Chemical Engineering
  Liaocheng University
  Shandong 252059
  People's Republic of China
;
_publ_contact_author_email     sundezhi@lcu.edu.cn
_publ_contact_author_fax     ?
_publ_contact_author_phone     '86 635 8230640'
_publ_section_title
;\
<i>catena</i>-Poly[[[aqua[2-(6-chloropyridin-3-yl)acetato-\k<i>O</i>]sodium]-\
di-\m-aqua] monohydrate]
;
loop_
    _publ_author_name
    _publ_author_address
    'Yuwei Mi'
;
  College of Chemistry and Chemical Engineering
  Liaocheng University
  Shandong 252059
  People's Republic of China
;
    'Dezhi Sun'
;
  College of Chemistry and Chemical Engineering
  Liaocheng University
  Shandong 252059
  People's Republic of China
;
    'Suyuan Zeng'
;
  College of Chemistry and Chemical Engineering
  Liaocheng University
  Shandong 252059
  People's Republic of China
;
    'Nana Yan'
;
  College of Chemistry and Chemical Engineering
  Liaocheng University
  Shandong 252059
  People's Republic of China
;
_iucr_refine_instructions_details
;
TITL 091116e in P2(1)/c
CELL 0.71073  12.4695   5.5377  17.0557  90.000  91.190  90.000
ZERR    4.00   0.0012   0.0005   0.0017   0.000   0.001   0.000
LATT 1
SYMM -X, 0.5+Y, 0.5-Z
SFAC C  H  O  N  Cl Na
UNIT 28 52 24 4 4 4
OMIT  -3.00  50.04
L.S. 8
ACTA
BOND $h
FMAP 2
PLAN 20
size 0.47 0.21 0.10
htab O3 O4_$1
eqiv $1 x, y+1, z
htab O4 O2_$2
eqive $2 x, y-1, z
htab O3 O6_$3
htab O4 O2_$3
htab O5 O6_$3
eqiv $3 -x+1, y-1/2, -z+1/2
htab O5 O1_$4
eqiv $4 -x+1, -y+2, -z+1
htab O6 N1_$5
eqiv $5 -x+2, y+1/2, -z+1/2
htab O6 O2
WGHT  0.030800  0.488200
FVAR  0.762210
TEMP 25
MOLE 4
O6     3   0.731211  1.286226  0.134359 11.000000  0.032660  0.066510 =
           0.050420  0.021190  0.001220  0.007300
MOLE 2
Na1    6   0.550640  0.747493  0.446573 11.000000  0.038740  0.031470 =
           0.034930  0.000070  0.006010 -0.002520
MOLE 1
Cl1    5   1.116487  0.253108  0.441374 11.000000  0.054190  0.058400 =
           0.063740 -0.001330 -0.009820  0.021790
N1     4   1.046843  0.629524  0.363927 11.000000  0.030790  0.040080 =
           0.049130 -0.004560  0.005180  0.001480
O1     3   0.691791  0.974427  0.392814 11.000000  0.037780  0.040520 =
           0.031030  0.000730  0.007840 -0.000530
O2     3   0.646444  1.139961  0.277227 11.000000  0.032840  0.047610 =
           0.037830 -0.000380 -0.002220  0.009490
O3     3   0.426265  1.098268  0.422461 11.000000  0.042270  0.039720 =
           0.041310  0.003340 -0.003970 -0.010770
AFIX 3
MOLE 4
H3A    2   0.441919  1.219401  0.394313 11.000000 -1.200000
H3B    2   0.369418  1.036778  0.402666 11.000000 -1.200000
AFIX 0
MOLE 1
O4     3   0.512654  0.495078  0.333263 11.000000  0.048710  0.048800 =
           0.038210 -0.006220 -0.006050  0.014730
AFIX 3
MOLE 4
H4A    2   0.555918  0.392235  0.314714 11.000000 -1.200000
H4B    2   0.471417  0.543050  0.296131 11.000000 -1.200000
AFIX 0
MOLE 3
O5     3   0.376536  0.626857  0.507793 11.000000  0.041950  0.036150 =
           0.036070 -0.001290 -0.000110  0.001790
AFIX 3
MOLE 4
H5A    2   0.335423  0.636028  0.467530 11.000000 -1.200000
H5B    2   0.358964  0.738771  0.539120 11.000000 -1.200000
H6A    2   0.797767  1.253186  0.133916 11.000000 -1.200000
H6B    2   0.708239  1.241285  0.178618 11.000000 -1.200000
AFIX 0
MOLE 1
C1     1   0.700746  0.996596  0.320559 11.000000  0.024920  0.032690 =
           0.035710 -0.001550  0.000840 -0.005670
C2     1   0.783121  0.846625  0.277171 11.000000  0.048210  0.054990 =
           0.035250 -0.000330  0.007320  0.018940
AFIX 23
H2A    2   0.744280  0.736164  0.242786 11.000000 -1.200000
H2B    2   0.822993  0.955248  0.243994 11.000000 -1.200000
AFIX 0
C3     1   0.970163  0.760759  0.327332 11.000000  0.040900  0.033990 =
           0.044930  0.004280  0.014310  0.002110
AFIX 43
H3     2   0.990948  0.901601  0.302128 11.000000 -1.200000
AFIX 0
C4     1   0.863060  0.701038  0.324604 11.000000  0.034890  0.037080 =
           0.029410 -0.004980  0.006470  0.007410
C5     1   0.834116  0.493856  0.364597 11.000000  0.032130  0.038220 =
           0.048220 -0.002870  0.003170 -0.003610
AFIX 43
H5     2   0.762316  0.449035  0.366163 11.000000 -1.200000
AFIX 0
C6     1   0.910428  0.354434  0.401866 11.000000  0.045540  0.032550 =
           0.050440  0.004340  0.007010 -0.001350
AFIX 43
H6     2   0.891907  0.214324  0.428426 11.000000 -1.200000
AFIX 0
C7     1   1.015303  0.429443  0.398510 11.000000  0.039010  0.036570 =
           0.034750 -0.006660  0.001640  0.008950
HKLF 4
END
;
