# Supplementary material for: catena-Poly[[[aqua­[2-(6-chloro­pyridin-3-yl)acetato-κO]sodium]-di-μ-aqua] monohydrate]
Source: Acta Crystallogr Sect E Struct Rep Online. 2012 Apr 13;68(Pt 5):m584. doi: 10.1107/S1600536812014092 (PMC3344329; doi:10.1107/S1600536812014092)
Supplement: Supplementary file 2 [file e-68-0m584-Isup2.hkl]

# 
# h,k,l, Fc-squared, Fo-squared, sigma(Fo-squared) and status flag 
# 
data_I
_shelx_title ' 091116e in P2(1)/c' 
_shelx_refln_list_code          4 
_shelx_F_calc_maximum      131.37 
_exptl_crystal_F_000       552.00 
_reflns_d_resolution_high  0.8402 
 
loop_ 
 _symmetry_equiv_pos_as_xyz 
 'x, y, z' 
 '-x, y+1/2, -z+1/2' 
 '-x, -y, -z' 
 'x, -y-1/2, z-1/2' 
 
_cell_length_a    12.4695 
_cell_length_b     5.5377 
_cell_length_c    17.0557 
_cell_angle_alpha  90.000 
_cell_angle_beta   91.190 
_cell_angle_gamma  90.000 
 
_shelx_F_squared_multiplier     1.000 
 
loop_ 
 _refln_index_h 
 _refln_index_k 
 _refln_index_l 
 _refln_F_squared_calc 
 _refln_F_squared_meas 
 _refln_F_squared_sigma 
 _refln_observed_status 
   1   0   0        0.52        1.72      1.20 o 
   2   0   0     1829.48     1778.45     36.56 o 
   3   0   0       75.34       95.48      5.44 o 
   4   0   0      533.54      549.58     15.19 o 
   5   0   0     1913.74     1954.64     31.01 o 
   6   0   0       19.07       20.21      2.78 o 
   7   0   0     1077.91     1116.07     22.23 o 
   8   0   0      125.23      134.12      5.74 o 
   9   0   0      426.79      401.63     18.47 o 
  10   0   0       27.13       11.60      6.30 o 
  11   0   0       36.10       35.61      8.93 o 
  12   0   0      488.50      473.46     23.31 o 
  13   0   0       66.00       66.44     11.64 o 
  14   0   0        0.26      -10.17      6.78 o 
   1   1   0      281.39      269.82      3.57 o 
   2   1   0     5142.09     5070.05     51.17 o 
   3   1   0     4302.21     4179.87     49.12 o 
   4   1   0     4866.94     5082.16     59.83 o 
   5   1   0      451.76      415.70      8.53 o 
   6   1   0     4410.23     4302.49     52.88 o 
   7   1   0       87.95      100.05      4.69 o 
   8   1   0       78.68       81.38      6.85 o 
   9   1   0       11.64        9.65      3.23 o 
  10   1   0     1942.81     1915.56     61.60 o 
  11   1   0      242.59      225.17     10.91 o 
  12   1   0       15.74       14.10      5.16 o 
  13   1   0       26.75       26.59      6.34 o 
  14   1   0       16.76       14.38     12.44 o 
   0   2   0     2696.14     2446.27     29.35 o 
   1   2   0     2082.11     2134.20     22.48 o 
   2   2   0      238.06      233.55      3.56 o 
   3   2   0      828.06      790.12      9.28 o 
   4   2   0     1271.15     1361.16     22.31 o 
   5   2   0       93.28       99.18      4.44 o 
   6   2   0     2360.06     2411.07     32.68 o 
   7   2   0      261.86      219.02      7.10 o 
   8   2   0      522.46      490.44     11.44 o 
   9   2   0     1138.84     1126.29     20.08 o 
  10   2   0      450.75      431.88     11.68 o 
  11   2   0      124.12      124.53     10.17 o 
  12   2   0      338.36      328.44     13.82 o 
  13   2   0      227.73      217.98     12.08 o 
  14   2   0       29.38       30.26     12.94 o 
   1   3   0      516.51      568.18     14.83 o 
   2   3   0      726.90      765.30      8.62 o 
   3   3   0     3719.73     3782.02     32.25 o 
   4   3   0        4.66        0.75      1.59 o 
   5   3   0       47.07       42.59      2.81 o 
   6   3   0      181.19      157.66      5.18 o 
   7   3   0       36.33       33.99      3.49 o 
   8   3   0      368.06      355.38      8.39 o 
   9   3   0      511.85      517.81     10.81 o 
  10   3   0       45.54       32.09      4.79 o 
  11   3   0       68.11       78.54     15.93 o 
  12   3   0       24.39       18.16      9.00 o 
  13   3   0       57.61       96.50     14.39 o 
   0   4   0     1345.16     1273.24     33.67 o 
   1   4   0        2.59       -1.04      2.06 o 
   2   4   0        4.94       -1.26      2.11 o 
   3   4   0      980.24     1002.43     15.30 o 
   4   4   0      152.22      151.98      6.55 o 
   5   4   0     1447.76     1454.82     29.95 o 
   6   4   0       81.10       78.64      7.92 o 
   7   4   0      879.31      903.75     17.91 o 
   8   4   0        1.21        0.83      3.43 o 
   9   4   0       92.29       90.36      6.95 o 
  10   4   0       20.69       28.11      6.51 o 
  11   4   0        0.90        0.72      4.20 o 
   1   5   0      477.70      489.13     10.88 o 
   2   5   0        0.05       -3.63      2.42 o 
   3   5   0     1193.07     1232.81     33.01 o 
   4   5   0       84.37       84.47      8.62 o 
   5   5   0       31.71       18.89      5.71 o 
   6   5   0      111.45       94.79      9.35 o 
   7   5   0       16.64       10.18      5.80 o 
   8   5   0       39.17       36.90      7.38 o 
   9   5   0       73.09       71.12      9.04 o 
   0   6   0       47.68       50.76     13.11 o 
   1   6   0        3.50       -0.68      3.28 o 
   2   6   0      264.56      271.28     10.04 o 
   3   6   0        9.71        1.08      3.88 o 
   4   6   0        1.20       -1.68      4.88 o 
   5   6   0       21.99       13.66      6.29 o 
   6   6   0       67.79       59.64      8.88 o 
 -14   1   1       32.26       30.03      7.43 o 
 -13   1   1      100.10      122.13     20.26 o 
 -12   1   1        0.93        2.54      4.28 o 
 -11   1   1       32.87       29.09      5.83 o 
 -10   1   1      307.08      315.93     17.70 o 
  -9   1   1       76.07       78.32      5.54 o 
  -8   1   1      544.37      529.76     11.45 o 
  -7   1   1     1447.80     1420.41     21.59 o 
  -6   1   1        0.35       -3.99      2.66 o 
  -5   1   1      543.29      604.89     15.17 o 
  -4   1   1     3457.51     3760.51     81.25 o 
  -3   1   1        3.65       -0.16      0.92 o 
  -2   1   1     5124.26     5263.07     46.38 o 
  -1   1   1      126.26      124.04      2.38 o 
   0   1   1      815.98      781.91      7.98 o 
   1   1   1     4879.81     4974.88     43.16 o 
   2   1   1      274.02      268.19      8.59 o 
   3   1   1     2031.92     2057.75     25.85 o 
   4   1   1     2567.96     2463.02     31.03 o 
   5   1   1       81.76       76.65      3.70 o 
   6   1   1     1134.76     1190.92     18.33 o 
   7   1   1       29.78       22.44      3.26 o 
   8   1   1      683.00      675.86     13.35 o 
   9   1   1      302.24      296.76      8.70 o 
  10   1   1       21.74       11.94      5.75 o 
  11   1   1      204.80      207.80     10.47 o 
  12   1   1        0.06       -2.51      4.10 o 
  13   1   1       52.45       51.55      9.90 o 
  14   1   1        3.22       -3.59      5.08 o 
 -14   2   1       30.39       39.21      8.11 o 
 -13   2   1       53.63       60.29      9.86 o 
 -12   2   1        7.01        0.11      4.81 o 
 -11   2   1        3.49        2.32      3.52 o 
 -10   2   1      402.75      396.07     11.14 o 
  -9   2   1      221.82      210.60      7.77 o 
  -8   2   1       37.59       42.00      4.46 o 
  -7   2   1      106.84       83.81      4.69 o 
  -6   2   1      437.78      452.60     10.02 o 
  -5   2   1      141.77      134.87      3.36 o 
  -4   2   1      749.12      844.14     10.04 o 
  -3   2   1     3138.89     3253.49     30.37 o 
  -2   2   1       57.85       45.55      1.78 o 
  -1   2   1       88.84       73.12      2.37 o 
   0   2   1       21.59       20.83      1.60 o 
   1   2   1     2379.03     2367.09     22.42 o 
   2   2   1     1888.46     1936.13     18.92 o 
   3   2   1      739.84      736.80      8.86 o 
   4   2   1     1146.42     1307.63     14.08 o 
   5   2   1       61.89       74.37      3.97 o 
   6   2   1      107.00       83.77      4.55 o 
   7   2   1        0.01        0.05      2.34 o 
   8   2   1        1.79       -0.29      2.50 o 
   9   2   1      102.52       92.15      5.97 o 
  10   2   1      145.65      128.81      6.85 o 
  11   2   1        6.97        2.78      5.00 o 
  12   2   1        2.17       -0.64      4.30 o 
  13   2   1       35.22       23.29     14.72 o 
  14   2   1        7.59       -5.09      5.39 o 
 -13   3   1       35.40       47.82     11.64 o 
 -12   3   1      130.78      133.51      9.09 o 
 -11   3   1        1.19       -3.49      3.40 o 
 -10   3   1        9.00        2.14      3.32 o 
  -9   3   1      204.20      200.47      7.81 o 
  -8   3   1       64.39       72.54      4.89 o 
  -7   3   1       54.20       47.29      4.01 o 
  -6   3   1      685.01      713.68     11.66 o 
  -5   3   1       19.25       21.93      2.30 o 
  -4   3   1       19.26       16.11      2.02 o 
  -3   3   1      197.42      196.07      3.86 o 
  -2   3   1       77.27       70.60      3.02 o 
  -1   3   1       69.54       71.03      2.94 o 
   0   3   1      256.04      243.32      7.77 o 
   1   3   1        1.32        0.82      1.35 o 
   2   3   1       10.64        6.25      1.68 o 
   3   3   1      878.43      860.12     10.68 o 
   4   3   1     1215.62     1238.11     14.29 o 
   5   3   1      145.36      119.47      7.44 o 
   6   3   1      644.26      634.78     14.01 o 
   7   3   1      134.02      123.45      7.50 o 
   8   3   1      225.21      212.08      6.57 o 
   9   3   1      232.52      206.82      7.97 o 
  10   3   1        0.81       -0.53      3.30 o 
  11   3   1       98.74      102.36      9.39 o 
  12   3   1       97.36      107.45     14.22 o 
  13   3   1       43.82       42.47     10.91 o 
 -11   4   1        7.74        6.78      4.51 o 
 -10   4   1        5.96        7.17      4.06 o 
  -9   4   1        2.18       -3.52      3.35 o 
  -8   4   1       30.65       37.43      5.08 o 
  -7   4   1        5.09        2.74      3.65 o 
  -6   4   1      622.89      634.53     14.60 o 
  -5   4   1        0.65       -2.06      2.78 o 
  -4   4   1        1.61       -0.53      2.72 o 
  -3   4   1       52.13       56.60      7.44 o 
  -2   4   1       86.93       85.03      4.35 o 
  -1   4   1       70.43       65.77      4.39 o 
   0   4   1       27.88       31.75      3.49 o 
   1   4   1      234.71      220.16      7.14 o 
   2   4   1       11.52        7.62      2.66 o 
   3   4   1        1.59       -2.76      2.03 o 
   4   4   1      158.79      143.69      9.26 o 
   5   4   1       62.93       63.47      7.12 o 
   6   4   1        0.14       -1.18      4.34 o 
   7   4   1        4.03       20.30     11.83 o 
   8   4   1       52.83       63.32      5.94 o 
   9   4   1        3.03        2.91      3.67 o 
  10   4   1       18.61       16.48      4.92 o 
  11   4   1       36.42       47.28      6.67 o 
  -9   5   1       97.93       67.41     10.07 o 
  -8   5   1        0.60       -3.54      5.66 o 
  -7   5   1       32.96       24.86      8.51 o 
  -6   5   1       22.33       16.75      5.80 o 
  -5   5   1        2.04       -6.16      4.11 o 
  -4   5   1      101.36       94.98     10.29 o 
  -3   5   1      237.94      232.47      7.50 o 
  -2   5   1      174.46      174.40      7.27 o 
  -1   5   1       10.81        8.37      3.19 o 
   0   5   1        5.92        2.69      3.04 o 
   1   5   1       39.50       41.59      5.18 o 
   2   5   1       21.73       19.78      3.61 o 
   3   5   1      512.15      525.88     13.09 o 
   4   5   1        0.29        2.15      4.89 o 
   5   5   1       28.94       32.28      9.11 o 
   6   5   1        1.31       -5.62      3.83 o 
   7   5   1       33.61       29.19     10.04 o 
   8   5   1        0.01       -3.58      4.33 o 
   9   5   1       57.03       50.85      8.25 o 
  -6   6   1       24.04       28.86      7.65 o 
  -5   6   1        1.16       -1.13      5.22 o 
  -4   6   1        1.47       -2.94      4.91 o 
  -3   6   1      261.14      253.80     12.14 o 
  -2   6   1        1.08        1.76      3.84 o 
  -1   6   1       14.92        4.15      3.74 o 
   0   6   1       44.69       47.63      6.11 o 
   1   6   1       49.36       42.75      4.95 o 
   2   6   1        0.08       -3.08      3.38 o 
   3   6   1        0.01       -0.33      5.13 o 
   4   6   1       39.19       51.08      8.87 o 
   5   6   1        0.07       -3.73      4.71 o 
   6   6   1        0.12       -2.55      5.28 o 
 -14   0   2      100.03      108.74     15.41 o 
 -13   0   2        4.20        2.79      7.21 o 
 -12   0   2      600.76      586.33     26.44 o 
 -11   0   2      180.57      185.65     14.56 o 
 -10   0   2       83.02      103.23     10.53 o 
  -9   0   2      242.32      241.44     14.60 o 
  -8   0   2      445.65      413.52     15.64 o 
  -7   0   2     5981.98     6104.69     98.01 o 
  -6   0   2     3799.06     4072.92     61.05 o 
  -5   0   2     1223.76     1361.79     22.95 o 
  -4   0   2     5523.21     5379.22     95.60 o 
  -3   0   2      790.76      805.87     13.74 o 
  -2   0   2     1098.04      970.42     15.51 o 
  -1   0   2      298.97      328.49      6.08 o 
   0   0   2      641.56      590.60     17.82 o 
   1   0   2     2497.76     2543.10     54.02 o 
   2   0   2     6292.15     6711.83    139.48 o 
   3   0   2       41.18       46.05      2.63 o 
   4   0   2     3238.69     3079.97     67.00 o 
   5   0   2      502.92      530.16     11.31 o 
   6   0   2      730.19      665.87     13.83 o 
   7   0   2      324.97      308.07     12.80 o 
   8   0   2      457.19      442.06     18.49 o 
   9   0   2      970.23      918.33     30.23 o 
  10   0   2      276.35      242.75     15.08 o 
  11   0   2      133.23      111.20     11.41 o 
  12   0   2       76.81       83.12     12.94 o 
  13   0   2        0.59       -3.20      6.58 o 
  14   0   2      829.19      900.53     36.77 o 
 -14   1   2        7.00        3.32      9.36 o 
 -13   1   2       38.41       64.35      8.52 o 
 -12   1   2      633.02      595.21     19.18 o 
 -11   1   2       17.21       21.97      5.80 o 
 -10   1   2     1062.12     1074.90     31.70 o 
  -9   1   2      451.02      456.48     14.92 o 
  -8   1   2        2.80       -2.54      2.30 o 
  -7   1   2       68.54       82.61      4.65 o 
  -6   1   2     3060.83     3047.38     45.87 o 
  -5   1   2        5.58        6.21      2.19 o 
  -4   1   2     6617.68     6386.23     64.66 o 
  -3   1   2      816.98      823.19     14.89 o 
  -2   1   2       99.55       70.24      2.49 o 
  -1   1   2      666.36      680.06      6.57 o 
   0   1   2      407.97      424.57      5.06 o 
   1   1   2       14.15       19.53      1.66 o 
   2   1   2      523.19      527.86      8.06 o 
   3   1   2     4377.03     4290.28     51.58 o 
   4   1   2     3432.40     3462.72     42.23 o 
   5   1   2      422.78      363.98      8.02 o 
   6   1   2     2176.01     2069.35     28.35 o 
   7   1   2      241.65      235.25      7.01 o 
   8   1   2     1284.55     1211.17     19.95 o 
   9   1   2      260.13      228.27      7.65 o 
  10   1   2      154.30      137.34      8.34 o 
  11   1   2        6.31        1.76      4.28 o 
  12   1   2       43.43       49.52      7.89 o 
  13   1   2        0.21       -4.16      4.76 o 
  14   1   2       19.90       14.94      6.94 o 
 -14   2   2        1.23        4.02      5.64 o 
 -13   2   2       24.55       25.25      6.90 o 
 -12   2   2        4.60        4.87      4.98 o 
 -11   2   2        8.53        5.64      4.28 o 
 -10   2   2      189.83      175.72      7.50 o 
  -9   2   2      658.04      683.74     14.63 o 
  -8   2   2       23.63       16.06      3.40 o 
  -7   2   2      451.05      451.74     12.39 o 
  -6   2   2      687.82      684.96     10.35 o 
  -5   2   2       46.26       43.69      2.45 o 
  -4   2   2     2079.70     2104.78     21.53 o 
  -3   2   2        5.99        2.45      1.16 o 
  -2   2   2      213.42      236.68      3.83 o 
  -1   2   2     5770.47     5757.22     50.87 o 
   0   2   2     2204.55     2101.04     20.34 o 
   1   2   2     1429.11     1438.77     14.63 o 
   2   2   2     1722.67     1609.42     18.45 o 
   3   2   2     6408.34     6370.97     63.90 o 
   4   2   2      235.87      236.65      4.79 o 
   5   2   2     2975.23     3019.38     33.11 o 
   6   2   2     1584.78     1587.43     23.58 o 
   7   2   2        9.27       11.71      2.88 o 
   8   2   2       50.44       47.77      4.64 o 
   9   2   2       15.93       16.10      3.67 o 
  10   2   2       26.14       19.52      4.19 o 
  11   2   2      352.96      348.56     13.59 o 
  12   2   2      233.94      248.74     12.28 o 
  13   2   2       10.54        1.46      5.15 o 
  14   2   2      104.40      138.91     17.27 o 
 -13   3   2       33.20       27.88      6.64 o 
 -12   3   2        4.47        1.12      4.07 o 
 -11   3   2        6.27       -0.91      3.49 o 
 -10   3   2       65.67       72.12      6.33 o 
  -9   3   2        0.15       -2.02      3.09 o 
  -8   3   2       93.46       98.70     11.22 o 
  -7   3   2      522.73      519.20     11.98 o 
  -6   3   2      340.23      316.63     15.36 o 
  -5   3   2      478.71      463.76      7.50 o 
  -4   3   2     1391.55     1422.05     15.88 o 
  -3   3   2      308.56      301.62      5.80 o 
  -2   3   2       90.93      118.09      3.61 o 
  -1   3   2     1823.33     1729.19     18.43 o 
   0   3   2      908.61      932.09     11.39 o 
   1   3   2      104.81       95.63      2.88 o 
   2   3   2      788.82      802.68     10.18 o 
   3   3   2      574.74      543.32      9.03 o 
   4   3   2      153.76      140.69      5.44 o 
   5   3   2      556.49      570.44      9.87 o 
   6   3   2      683.04      654.74     11.19 o 
   7   3   2       21.79       13.63      2.73 o 
   8   3   2      400.06      387.58     10.66 o 
   9   3   2        2.52        0.60      3.24 o 
  10   3   2      121.11      129.02      6.93 o 
  11   3   2      373.39      392.43     12.08 o 
  12   3   2      101.57      109.32     15.01 o 
  13   3   2        3.21        7.07      7.94 o 
 -11   4   2        4.13        4.96      4.18 o 
 -10   4   2       29.90       27.49      5.28 o 
  -9   4   2      377.68      387.79     11.73 o 
  -8   4   2      141.43      142.16      7.11 o 
  -7   4   2     1218.03     1318.28     22.97 o 
  -6   4   2       33.14       35.94      4.86 o 
  -5   4   2       96.45       89.80      5.88 o 
  -4   4   2      255.26      246.74      5.89 o 
  -3   4   2       68.35       70.56      4.59 o 
  -2   4   2      301.94      284.46      7.25 o 
  -1   4   2       91.62       99.88      4.55 o 
   0   4   2      140.06      132.83      6.38 o 
   1   4   2        6.77        5.25      2.52 o 
   2   4   2      449.79      424.53      9.01 o 
   3   4   2      405.99      384.51     10.13 o 
   4   4   2        0.14       -5.03      3.35 o 
   5   4   2      704.04      699.43     18.84 o 
   6   4   2        7.01        3.83      4.33 o 
   7   4   2      942.44      913.47     22.86 o 
   8   4   2      218.48      227.74     11.15 o 
   9   4   2      446.08      459.87     19.84 o 
  10   4   2       64.41       50.09      7.58 o 
  11   4   2       55.74       57.05      6.65 o 
  -9   5   2        1.39       -0.86      9.61 o 
  -8   5   2        6.61        5.14      5.29 o 
  -7   5   2       42.88       47.39      7.95 o 
  -6   5   2       88.88      103.54      9.95 o 
  -5   5   2       45.42       43.46      7.26 o 
  -4   5   2      195.65      196.95      7.99 o 
  -3   5   2       52.93       59.34      8.15 o 
  -2   5   2       25.28       22.31      3.89 o 
  -1   5   2      674.14      683.15     14.16 o 
   0   5   2       19.00       18.58      3.63 o 
   1   5   2       12.52        7.17      3.15 o 
   2   5   2        7.56        5.91      3.63 o 
   3   5   2      337.67      361.07     13.93 o 
   4   5   2       24.59       25.66      6.15 o 
   5   5   2        7.44        4.85      5.05 o 
   6   5   2      196.62      210.02     19.05 o 
   7   5   2       14.94       18.60      6.17 o 
   8   5   2      262.06      264.77     13.10 o 
   9   5   2        1.85       -6.77      4.51 o 
  -5   6   2        5.10        3.88      5.71 o 
  -4   6   2       35.19       43.52     17.37 o 
  -3   6   2       69.46       79.31      7.21 o 
  -2   6   2        8.30        4.46      4.04 o 
  -1   6   2      306.31      321.78     10.26 o 
   0   6   2      307.24      315.70      9.52 o 
   1   6   2       33.42       28.08      5.56 o 
   2   6   2       83.77       99.05      7.75 o 
   3   6   2       32.23       18.43      6.91 o 
   4   6   2        3.50       -6.22      4.60 o 
   5   6   2      125.01      144.77     10.41 o 
 -14   1   3        4.51        2.56      5.68 o 
 -13   1   3       15.00        3.51      8.54 o 
 -12   1   3        6.96        8.34      5.23 o 
 -11   1   3       40.97       27.45      5.96 o 
 -10   1   3        0.78       -4.12      2.74 o 
  -9   1   3       15.53       14.65      3.52 o 
  -8   1   3      209.61      212.95      7.06 o 
  -7   1   3      119.52      116.56      5.11 o 
  -6   1   3        4.80        4.49      1.75 o 
  -5   1   3        0.00       -1.11      1.85 o 
  -4   1   3     4255.92     4389.15     45.57 o 
  -3   1   3     8408.14     8397.97     73.03 o 
  -2   1   3     5186.99     5227.49     41.42 o 
  -1   1   3       26.60       18.25      1.42 o 
   0   1   3       23.16       21.19      1.42 o 
   1   1   3     2821.25     2773.28     82.40 o 
   2   1   3     2904.86     2905.76     54.25 o 
   3   1   3     2020.33     2076.25     32.58 o 
   4   1   3      194.74      220.35      6.67 o 
   5   1   3       38.22       36.27      2.22 o 
   6   1   3      312.80      311.08      7.87 o 
   7   1   3      463.09      454.58     10.27 o 
   8   1   3       75.94       81.10      8.79 o 
   9   1   3      115.15      107.09      6.07 o 
  10   1   3      184.22      161.71      9.07 o 
  11   1   3      267.18      259.35     11.86 o 
  12   1   3      370.63      349.60     19.01 o 
  13   1   3       49.69       60.00      8.53 o 
  14   1   3        4.10        2.15      8.19 o 
 -14   2   3        0.71       -1.27      5.28 o 
 -13   2   3       15.57       25.42      6.87 o 
 -12   2   3        4.73        1.77      5.21 o 
 -11   2   3      109.49      106.90      6.78 o 
 -10   2   3       68.51       84.38     10.32 o 
  -9   2   3      112.59      115.30      6.12 o 
  -8   2   3      394.98      370.33      9.94 o 
  -7   2   3      105.44      109.54      4.34 o 
  -6   2   3      363.97      371.23      6.28 o 
  -5   2   3       50.94       35.83      2.39 o 
  -4   2   3       65.49       59.67      2.69 o 
  -3   2   3      316.86      338.99      4.75 o 
  -2   2   3      578.68      613.46      6.83 o 
  -1   2   3       40.89       43.42      2.32 o 
   0   2   3      129.56      140.07      2.58 o 
   1   2   3      923.55      929.38     10.30 o 
   2   2   3     2062.11     2121.05     23.43 o 
   3   2   3     1004.50     1082.54     13.83 o 
   4   2   3      315.01      380.68      7.44 o 
   5   2   3     2009.79     2103.81     24.22 o 
   6   2   3      543.35      527.58     11.21 o 
   7   2   3      480.38      455.07     10.71 o 
   8   2   3      277.78      267.93      8.48 o 
   9   2   3       98.33       93.33      6.11 o 
  10   2   3       98.65       99.50      6.63 o 
  11   2   3       99.73       99.37      9.16 o 
  12   2   3       36.92       29.71      6.81 o 
  13   2   3       13.12        5.30      5.33 o 
 -13   3   3        0.97       -6.42      7.26 o 
 -12   3   3      120.13      121.08      7.53 o 
 -11   3   3       85.71       99.04      7.30 o 
 -10   3   3        6.00        1.24      4.45 o 
  -9   3   3      188.03      177.26      9.59 o 
  -8   3   3       17.96       16.33      3.98 o 
  -7   3   3      371.59      370.85     10.01 o 
  -6   3   3      133.65      131.00      5.96 o 
  -5   3   3      359.22      362.27      7.68 o 
  -4   3   3      347.02      344.79      6.41 o 
  -3   3   3      164.56      180.26      4.49 o 
  -2   3   3      229.75      225.37      4.95 o 
  -1   3   3        5.21        4.55      1.80 o 
   0   3   3      422.43      376.71      6.38 o 
   1   3   3     2288.62     2371.20     23.59 o 
   2   3   3      590.60      623.27      9.21 o 
   3   3   3      237.43      230.52      5.44 o 
   4   3   3       81.28       78.25      3.89 o 
   5   3   3       85.47       87.19      4.19 o 
   6   3   3       41.31       42.34      4.92 o 
   7   3   3       81.69       82.67      6.14 o 
   8   3   3      991.04      971.06     18.40 o 
   9   3   3        6.15        6.97      3.60 o 
  10   3   3       34.16       34.04      5.02 o 
  11   3   3       36.94       25.54      5.15 o 
  12   3   3        0.03       -9.97      6.64 o 
 -11   4   3        5.44        3.75      4.40 o 
 -10   4   3       14.84        8.50      4.50 o 
  -9   4   3        8.40        6.46      3.99 o 
  -8   4   3        1.72        3.54      4.31 o 
  -7   4   3       38.21       38.62      5.37 o 
  -6   4   3        6.59       -2.14      3.22 o 
  -5   4   3       13.59       10.50      3.69 o 
  -4   4   3      191.45      178.95      5.13 o 
  -3   4   3        8.93        1.49      2.03 o 
  -2   4   3        0.00       -3.10      2.06 o 
  -1   4   3      249.61      256.62      6.89 o 
   0   4   3        0.99       -1.32      2.22 o 
   1   4   3        9.75        1.59      2.53 o 
   2   4   3        4.40        3.35      2.54 o 
   3   4   3      139.34      134.36      6.09 o 
   4   4   3       52.01       54.39      7.12 o 
   5   4   3       52.92       57.24      7.03 o 
   6   4   3      136.78      144.59      8.72 o 
   7   4   3        0.69        7.11      4.96 o 
   8   4   3       12.86        9.85      4.65 o 
   9   4   3        2.17        2.76      5.93 o 
  10   4   3      103.51       99.32      9.54 o 
  11   4   3        4.56       -2.79      4.65 o 
  -9   5   3       16.93       11.75      6.23 o 
  -8   5   3       65.44       89.24     22.83 o 
  -7   5   3       76.48       70.63      8.49 o 
  -6   5   3        3.55       -1.62      4.57 o 
  -5   5   3        4.21        0.95      4.66 o 
  -4   5   3      191.17      197.56      7.90 o 
  -3   5   3       74.55       89.95      7.74 o 
  -2   5   3        0.86       -0.13      2.75 o 
  -1   5   3        1.00       -1.99      2.78 o 
   0   5   3        3.40        0.77      2.85 o 
   1   5   3       54.65       47.23      4.61 o 
   2   5   3      145.19      152.85      7.38 o 
   3   5   3      353.08      377.54     14.36 o 
   4   5   3       32.09       20.92      5.98 o 
   5   5   3       55.11       46.15      7.36 o 
   6   5   3      100.68       84.32      9.11 o 
   7   5   3       38.20       60.43      8.68 o 
   8   5   3       49.52       48.50      7.76 o 
   9   5   3        1.93       -2.91      5.38 o 
  -5   6   3       11.81       13.60     11.44 o 
  -4   6   3        7.67        0.62      4.06 o 
  -3   6   3        0.09       -1.90      3.54 o 
  -2   6   3      116.28      125.17      7.11 o 
  -1   6   3        7.26        4.05      3.64 o 
   0   6   3       24.02       27.07      4.56 o 
   1   6   3        0.00       -2.90      3.31 o 
   2   6   3       49.04       52.90     13.75 o 
   3   6   3        1.05        0.22      5.21 o 
   4   6   3       23.19       27.07      7.23 o 
   5   6   3       42.08       36.31      8.24 o 
 -14   0   4      187.02      202.05     17.7 o 
  -8   0   4      114.86       91.45      8.30  o 
 -12   0   4      137.02      153.15     13.91 o 
 -11   0   4      100.66       97.36     12.74 o 
 -10   0   4     1147.72     1150.71     36.96 o 
  -9   0   4       32.04       18.87      6.71 o 
  -8   0   4      114.86       91.45      8.30 o 
  -7   0   4      368.27      428.35     10.65 o 
  -6   0   4        9.11       10.91      2.72 o 
  -5   0   4     6284.80     6544.47     94.31 o 
  -4   0   4     4440.14     4338.36     63.48 o 
  -3   0   4     1769.64     1788.62     31.39 o 
  -2   0   4     4807.50     4807.65     68.77 o 
  -1   0   4    17259.09    16817.17    440.98 o 
   0   0   4     7077.44     7217.72    148.86 o 
   1   0   4       68.72       65.45      3.91 o 
   2   0   4     1175.83     1179.32     27.97 o 
   3   0   4     1343.56     1460.43     34.17 o 
   4   0   4     2745.99     3004.64     45.98 o 
   5   0   4        1.00        0.06      2.15 o 
   6   0   4      129.03      139.43      5.83 o 
   7   0   4     3382.63     3279.64     58.98 o 
   8   0   4      634.26      609.48     14.65 o 
   9   0   4     1075.51     1089.31     34.63 o 
  10   0   4      442.56      429.34     21.14 o 
  11   0   4      775.19      740.67     29.31 o 
  12   0   4       39.00       37.51      9.31 o 
  13   0   4       14.80       22.46      9.23 o 
  14   0   4       35.22       30.35     10.93 o 
 -14   1   4       41.65       43.85      9.61 o 
 -13   1   4      167.17      169.00     10.96 o 
 -12   1   4       13.46        4.44      7.87 o 
 -11   1   4      415.56      390.61     14.56 o 
 -10   1   4      257.24      262.34      8.73 o 
  -9   1   4       16.66       19.23      4.56 o 
  -8   1   4     1211.40     1168.10     19.49 o 
  -7   1   4       69.44       72.91      3.39 o 
  -6   1   4      991.36     1017.75     19.13 o 
  -5   1   4      784.72      864.92     11.90 o 
  -4   1   4     1136.64     1106.43     15.13 o 
  -3   1   4     1650.41     1699.28     16.75 o 
  -2   1   4     2332.55     2413.00     20.17 o 
  -1   1   4    14386.54    14149.44    159.58 o 
   0   1   4     7420.10     7174.48     70.26 o 
   1   1   4     7278.54     7361.11    140.21 o 
   2   1   4     2446.14     2451.18     38.39 o 
   3   1   4      225.85      208.84      4.81 o 
   4   1   4     1825.75     1878.12     40.86 o 
   5   1   4     4328.27     4471.08     80.75 o 
   6   1   4       13.45       10.73      1.96 o 
   7   1   4      366.18      352.37      9.03 o 
   8   1   4     1059.90     1058.01     21.08 o 
   9   1   4      132.48      122.71      6.00 o 
  10   1   4      542.29      526.44     16.36 o 
  11   1   4      205.32      195.02     16.99 o 
  12   1   4       50.59       47.46     10.76 o 
  13   1   4      162.85      176.84     11.21 o 
  14   1   4        3.93        0.73      5.71 o 
 -13   2   4       24.45       17.01      6.78 o 
 -12   2   4        2.50       -1.94      6.23 o 
 -11   2   4      255.11      244.60      9.27 o 
 -10   2   4      274.61      290.47      9.70 o 
  -9   2   4        1.33       -3.54      3.07 o 
  -8   2   4      176.83      172.64      5.62 o 
  -7   2   4     1135.58     1169.20     16.14 o 
  -6   2   4      215.52      207.79      4.84 o 
  -5   2   4     1584.68     1631.18     17.49 o 
  -4   2   4     1398.25     1402.96     15.21 o 
  -3   2   4      134.68      148.50      3.38 o 
  -2   2   4     3657.80     3657.55     30.45 o 
  -1   2   4      791.25      890.07     10.36 o 
   0   2   4     1416.53     1482.40     15.38 o 
   1   2   4       69.60       48.32      2.47 o 
   2   2   4     5283.21     5154.34     52.42 o 
   3   2   4       23.57       25.85      2.52 o 
   4   2   4      924.15     1017.56     20.17 o 
   5   2   4     2368.82     2338.58     33.04 o 
   6   2   4      742.20      756.32     14.23 o 
   7   2   4     1093.09     1011.90     17.92 o 
   8   2   4       53.91       53.53      5.00 o 
   9   2   4      211.38      193.97      7.71 o 
  10   2   4      673.69      673.83     15.45 o 
  11   2   4       55.01       60.80      7.77 o 
  12   2   4       11.25        7.16      5.45 o 
  13   2   4       81.29       94.34     12.41 o 
 -12   3   4        1.01       -5.92      5.05 o 
 -11   3   4       94.55      120.82     15.39 o 
 -10   3   4       47.36       59.43      5.76 o 
  -9   3   4        1.44       -4.50      3.00 o 
  -8   3   4      852.77      863.62     16.86 o 
  -7   3   4      133.12      122.69      5.99 o 
  -6   3   4        3.81       -0.15      2.82 o 
  -5   3   4      825.05      871.38     13.39 o 
  -4   3   4      834.05      838.37     11.16 o 
  -3   3   4        7.34        1.63      1.77 o 
  -2   3   4     2935.51     2982.36     29.32 o 
  -1   3   4     4984.23     4859.04     44.91 o 
   0   3   4       18.32       10.47      2.01 o 
   1   3   4      616.72      624.34      9.63 o 
   2   3   4       31.23       43.82      2.86 o 
   3   3   4        0.15       -0.10      1.71 o 
   4   3   4      747.57      724.17     13.15 o 
   5   3   4      787.83      764.37     14.32 o 
   6   3   4      301.49      281.14      7.50 o 
   7   3   4        0.01       -2.14      2.56 o 
   8   3   4      805.68      793.90     16.40 o 
   9   3   4       13.16       14.54      3.96 o 
  10   3   4      183.98      198.80     10.84 o 
  11   3   4      167.74      141.38      7.73 o 
  12   3   4      141.11      152.40     10.37 o 
 -11   4   4      320.74      361.37     18.46 o 
 -10   4   4       30.73       35.64      5.58 o 
  -9   4   4        8.04       10.77      4.30 o 
  -8   4   4      137.93      148.07      7.38 o 
  -7   4   4      286.57      288.25      9.69 o 
  -6   4   4      126.65      135.57      6.69 o 
  -5   4   4      155.62      151.94      6.76 o 
  -4   4   4      464.63      478.19      8.61 o 
  -3   4   4      134.85      127.00      4.36 o 
  -2   4   4      307.80      295.16      6.40 o 
  -1   4   4       95.89       83.30      4.59 o 
   0   4   4      426.90      418.49      8.98 o 
   1   4   4      510.95      530.41     10.33 o 
   2   4   4     3456.12     3518.03     47.30 o 
   3   4   4       12.07       13.88      3.51 o 
   4   4   4      867.90      864.62     37.26 o 
   5   4   4      270.84      257.26     11.17 o 
   6   4   4      444.87      426.24     21.75 o 
   7   4   4      103.04      107.03      9.19 o 
   8   4   4       10.25       13.54      5.20 o 
   9   4   4      146.63      133.87      9.05 o 
  10   4   4        0.54       -6.58      4.39 o 
  11   4   4      186.64      182.64     10.94 o 
  -9   5   4       46.59       49.79      8.13 o 
  -8   5   4      135.86      122.49     12.02 o 
  -7   5   4       17.55       17.52      6.24 o 
  -6   5   4        4.83        2.66      5.21 o 
  -5   5   4      190.68      181.96     10.19 o 
  -4   5   4      350.04      363.36     16.13 o 
  -3   5   4       45.86       43.73      5.16 o 
  -2   5   4      166.68      183.77      6.77 o 
  -1   5   4      409.82      418.79      9.93 o 
   0   5   4        3.22       -3.93      2.62 o 
   1   5   4      313.64      317.62     10.92 o 
   2   5   4       62.80       61.08      4.95 o 
   3   5   4       20.34       17.31      5.67 o 
   4   5   4       11.64        8.62      5.13 o 
   5   5   4       15.62        7.39      5.08 o 
   6   5   4       33.16       29.83      6.73 o 
   7   5   4       62.00       80.37     10.18 o 
   8   5   4      236.20      256.87     13.02 o 
   9   5   4        0.80        0.61      5.30 o 
  -5   6   4       13.01       -3.22      5.59 o 
  -4   6   4      126.09      124.86      7.57 o 
  -3   6   4      145.89      151.01     10.83 o 
  -2   6   4      155.28      155.41      7.70 o 
  -1   6   4        0.62       -4.24      2.83 o 
   0   6   4       12.66        8.69      3.58 o 
   1   6   4        1.22       -0.24      3.36 o 
   2   6   4      121.31      140.86     10.48 o 
   3   6   4        0.12       -3.61      5.19 o 
   4   6   4       19.56       16.96      6.55 o 
   5   6   4       95.51      104.02     11.03 o 
 -14   1   5        1.17        1.67      5.41 o 
 -13   1   5       13.00        3.43      5.88 o 
 -12   1   5        0.35       -7.18      5.55 o 
 -11   1   5       14.70        6.48      5.58 o 
 -10   1   5      150.32      161.50      7.19 o 
  -9   1   5      384.14      401.32     10.46 o 
  -8   1   5       69.97       77.08      4.91 o 
  -7   1   5       16.68       14.54      2.28 o 
  -6   1   5       10.31       11.31      2.14 o 
  -5   1   5       68.50       71.40      2.61 o 
  -4   1   5      192.51      207.23      4.94 o 
  -3   1   5       26.13       31.69      1.89 o 
  -2   1   5      274.73      310.58      4.11 o 
  -1   1   5     6490.55     6689.56     52.67 o 
   0   1   5       73.66       75.65      2.61 o 
   1   1   5     2888.89     2906.42     45.26 o 
   2   1   5      467.98      462.28     18.28 o 
   3   1   5      606.77      634.18     22.96 o 
   4   1   5     1148.39     1311.13     26.39 o 
   5   1   5      901.76      977.52     28.09 o 
   6   1   5       48.74       53.14      4.26 o 
   7   1   5       31.49       25.79      3.66 o 
   8   1   5      134.24      130.89      5.97 o 
   9   1   5      123.68      121.05      6.24 o 
  10   1   5       45.10       49.26      6.81 o 
  11   1   5       89.27       85.65      8.87 o 
  12   1   5        1.25        0.24      4.57 o 
  13   1   5       17.05       20.48      8.63 o 
  14   1   5       22.35       16.61      6.83 o 
 -13   2   5       16.69       12.26      6.24 o 
 -12   2   5       74.94       88.18      9.76 o 
 -11   2   5      483.55      502.83     13.49 o 
 -10   2   5        1.02        1.74      3.60 o 
  -9   2   5      193.06      204.82      6.41 o 
  -8   2   5       22.29       19.07      3.09 o 
  -7   2   5        0.01        2.48      2.22 o 
  -6   2   5      125.26      132.73      3.89 o 
  -5   2   5       25.40       29.63      2.73 o 
  -4   2   5      146.15      139.72      3.68 o 
  -3   2   5      101.40       96.08      2.67 o 
  -2   2   5       67.96       69.99      2.31 o 
  -1   2   5     1574.57     1748.95     17.79 o 
   0   2   5       53.80       45.87      2.50 o 
   1   2   5      565.76      551.91     14.87 o 
   2   2   5        0.56       -1.96      1.31 o 
   3   2   5      902.83     1019.62     15.59 o 
   4   2   5       73.78       70.99      3.48 o 
   5   2   5        6.95        3.54      1.97 o 
   6   2   5      360.80      359.11     11.59 o 
   7   2   5       94.10       89.87      5.13 o 
   8   2   5       22.14       27.38      4.11 o 
   9   2   5       12.15       13.02      3.89 o 
  10   2   5       26.83       24.20      4.38 o 
  11   2   5        1.30       -6.22      4.15 o 
  12   2   5      135.37      143.56     18.01 o 
  13   2   5       21.01       31.52     15.13 o 
 -12   3   5        3.38       -2.61      5.31 o 
 -11   3   5        0.52       -1.44      7.08 o 
 -10   3   5       73.17       70.64     20.60 o 
  -9   3   5      118.69      116.50      6.74 o 
  -8   3   5       48.76       55.56      5.57 o 
  -7   3   5      575.63      578.88     14.24 o 
  -6   3   5       28.62       28.32      4.16 o 
  -5   3   5      598.27      573.46     10.33 o 
  -4   3   5      308.68      300.29      6.41 o 
  -3   3   5      260.47      236.65      5.25 o 
  -2   3   5       21.12       16.47      2.35 o 
  -1   3   5      241.59      244.29      5.32 o 
   0   3   5      121.45      110.61      4.25 o 
   1   3   5      192.16      199.65      5.40 o 
   2   3   5      132.90      130.75      4.08 o 
   3   3   5      436.62      447.10      8.15 o 
   4   3   5        0.71       -0.44      1.81 o 
   5   3   5        3.31        2.10      2.56 o 
   6   3   5      172.48      152.50      8.80 o 
   7   3   5       57.92       64.45      9.43 o 
   8   3   5       12.75        9.15      3.56 o 
   9   3   5       25.79       20.46      4.34 o 
  10   3   5       36.00       30.54      5.13 o 
  11   3   5        9.34        3.36      4.26 o 
  12   3   5        4.95        7.21      5.61 o 
 -11   4   5       62.98       73.21     12.95 o 
 -10   4   5        5.07        6.59      6.74 o 
  -9   4   5       29.24       24.19      4.88 o 
  -8   4   5        0.93       -0.24      3.70 o 
  -7   4   5       17.03       12.31      4.07 o 
  -6   4   5       55.87       60.06      5.70 o 
  -5   4   5        7.18        4.81      3.55 o 
  -4   4   5        0.39       -2.22      2.00 o 
  -3   4   5        8.30        4.21      2.24 o 
  -2   4   5      123.66      114.40      4.15 o 
  -1   4   5       18.26       14.16      2.61 o 
   0   4   5       25.94       32.71      3.45 o 
   1   4   5       32.41       30.09      3.49 o 
   2   4   5       53.09       61.25      5.50 o 
   3   4   5      260.49      249.95     17.48 o 
   4   4   5       88.87       88.73      8.21 o 
   5   4   5       29.90       38.88      6.67 o 
   6   4   5        2.26        1.56      4.36 o 
   7   4   5       28.68       28.55      6.15 o 
   8   4   5        6.05        5.72      4.76 o 
   9   4   5       13.33        3.49      4.91 o 
  10   4   5        0.62        3.61      5.02 o 
  11   4   5      100.92      102.17     10.24 o 
  -9   5   5       35.22       21.81      7.31 o 
  -8   5   5        3.84        1.86      5.59 o 
  -7   5   5        2.17       -0.47      5.52 o 
  -6   5   5       69.50       57.63      7.96 o 
  -5   5   5       24.65       16.24      5.83 o 
  -4   5   5      183.19      195.61      7.86 o 
  -3   5   5       17.59       10.52      3.31 o 
  -2   5   5       13.34       10.47      4.40 o 
  -1   5   5        0.66       -3.87      2.58 o 
   0   5   5        2.16        0.22      2.84 o 
   1   5   5      196.09      176.54      6.60 o 
   2   5   5       71.10       55.40      5.91 o 
   3   5   5       19.17        9.66      5.35 o 
   4   5   5       12.70       10.90      5.28 o 
   5   5   5       42.84       42.11      7.19 o 
   6   5   5        1.67        0.70      4.91 o 
   7   5   5        4.49        1.50      4.84 o 
   8   5   5       91.22       94.73     10.06 o 
  -5   6   5       27.11        5.68      7.66 o 
  -4   6   5       87.83       77.12      7.09 o 
  -3   6   5       40.93       25.92      4.98 o 
  -2   6   5       25.95       25.33      4.98 o 
  -1   6   5        0.12       -2.36      3.21 o 
   0   6   5       15.44       12.83      3.82 o 
   1   6   5       20.91       22.78      4.17 o 
   2   6   5        0.94        3.40      4.89 o 
   3   6   5        2.18       -2.16      5.23 o 
   4   6   5       20.54       17.41      8.06 o 
 -14   0   6        0.66       -6.35      8.73 o 
 -13   0   6      150.78      133.77     16.68 o 
 -12   0   6       10.62       15.27      8.40 o 
 -11   0   6      263.60      274.59     17.87 o 
 -10   0   6      125.77      122.18     12.17 o 
  -9   0   6      383.98      384.98     11.16 o 
  -8   0   6      334.18      337.83      9.99 o 
  -7   0   6      105.77      118.21      9.05 o 
  -6   0   6     3560.67     3569.24     55.11 o 
  -5   0   6     2765.38     2859.78     44.74 o 
  -4   0   6      336.24      357.12      8.95 o 
  -3   0   6       27.35       16.33      2.61 o 
  -2   0   6     4195.71     4073.67     59.90 o 
  -1   0   6      112.92      137.15      8.30 o 
   0   0   6      262.16      265.57      9.43 o 
   1   0   6      820.64      822.33     21.40 o 
   2   0   6     3617.02     3801.98     82.25 o 
   3   0   6      114.15       95.50      6.21 o 
   4   0   6     1654.88     1643.10     39.92 o 
   5   0   6     2508.96     2545.99     41.41 o 
   6   0   6        1.00       -0.10      2.77 o 
   7   0   6     1636.05     1577.97     29.28 o 
   8   0   6      201.61      186.82      8.85 o 
   9   0   6     4420.62     4437.35    100.39 o 
  10   0   6       65.92       59.99     10.81 o 
  11   0   6        0.29       -4.25      6.37 o 
  12   0   6      130.67      126.66     15.37 o 
  13   0   6      326.78      342.57     21.47 o 
  14   0   6        1.63        4.70      9.14 o 
 -14   1   6        5.19       -5.20      7.54 o 
 -13   1   6      137.38      119.10     11.50 o 
 -12   1   6       22.82       11.59      5.90 o 
 -11   1   6       66.44       89.23     15.78 o 
 -10   1   6       11.82       13.10      3.94 o 
  -9   1   6       97.56      104.41      6.09 o 
  -8   1   6      869.28      879.22     16.33 o 
  -7   1   6       31.66       31.14      2.96 o 
  -6   1   6      132.48      118.05      3.87 o 
  -5   1   6     1785.50     1831.81     18.81 o 
  -4   1   6       88.03       81.99      3.02 o 
  -3   1   6      118.90      146.55      3.23 o 
  -2   1   6       66.12       53.95      1.79 o 
  -1   1   6        9.77       13.59      1.83 o 
   0   1   6      924.72      972.51     14.55 o 
   1   1   6     3903.90     3724.19    109.51 o 
   2   1   6     2681.74     2657.26     42.24 o 
   3   1   6     1738.33     1788.06     29.96 o 
   4   1   6     3129.31     3206.54     41.03 o 
   5   1   6      127.04      138.47      6.35 o 
   6   1   6      407.15      376.64      7.55 o 
   7   1   6      255.49      244.76      7.84 o 
   8   1   6      603.24      550.08     12.65 o 
   9   1   6      115.36      105.06      7.97 o 
  10   1   6       90.61       99.07      9.27 o 
  11   1   6        8.12       -0.81      4.91 o 
  12   1   6        4.20        2.18      5.02 o 
  13   1   6      435.48      457.99     25.89 o 
 -13   2   6       16.96       12.58      6.50 o 
 -12   2   6        1.81        2.27      5.48 o 
 -11   2   6      375.75      391.55     11.91 o 
 -10   2   6      205.44      236.17      9.06 o 
  -9   2   6       16.76       13.93      4.01 o 
  -8   2   6        0.33       -3.33      2.23 o 
  -7   2   6     1418.12     1468.40     17.07 o 
  -6   2   6       27.96       35.93      3.93 o 
  -5   2   6     2654.35     2692.57     26.94 o 
  -4   2   6      325.42      319.72      5.71 o 
  -3   2   6      696.67      666.38      7.81 o 
  -2   2   6     2442.16     2328.35     22.43 o 
  -1   2   6     2298.44     2420.82     23.59 o 
   0   2   6      486.50      473.47      8.40 o 
   1   2   6       18.74       17.72      2.71 o 
   2   2   6      669.73      696.75     14.64 o 
   3   2   6     2805.17     2868.62     91.68 o 
   4   2   6      795.63      763.45     12.97 o 
   5   2   6        6.23        8.66      2.85 o 
   6   2   6       46.43       62.67     14.31 o 
   7   2   6      401.39      375.37     17.12 o 
   8   2   6      139.40      124.26      6.27 o 
   9   2   6       61.86       67.46      5.96 o 
  10   2   6       25.92       22.65      6.20 o 
  11   2   6      168.80      151.98      9.72 o 
  12   2   6       14.89       12.27      6.13 o 
  13   2   6       12.44        8.93      6.05 o 
 -12   3   6        4.79       -4.10      5.15 o 
 -11   3   6        0.27       -5.91      5.10 o 
 -10   3   6      495.29      511.26     17.42 o 
  -9   3   6        1.46        0.62      7.18 o 
  -8   3   6     1619.49     1728.22     27.25 o 
  -7   3   6      119.39      128.21      6.31 o 
  -6   3   6      396.02      375.43      9.91 o 
  -5   3   6       91.68       83.25      4.57 o 
  -4   3   6       30.50       27.47      2.67 o 
  -3   3   6        6.82        5.56      1.93 o 
  -2   3   6     1072.64     1023.84     12.79 o 
  -1   3   6     1418.63     1427.79     16.33 o 
   0   3   6        7.77        4.58      2.18 o 
   1   3   6     1228.36     1216.06     24.13 o 
   2   3   6       14.48       12.48      2.22 o 
   3   3   6       86.18       77.44      3.73 o 
   4   3   6       58.36       51.75      3.37 o 
   5   3   6      301.34      316.32      8.86 o 
   6   3   6      583.76      583.46     16.20 o 
   7   3   6       44.86       36.61      4.77 o 
   8   3   6       32.84       37.84      4.79 o 
   9   3   6        5.81        4.01      3.79 o 
  10   3   6      123.42      136.61      7.43 o 
  11   3   6        0.47       -2.39      3.90 o 
  12   3   6       25.15       15.04      9.05 o 
 -11   4   6       51.72       77.17     16.34 o 
 -10   4   6        0.54       -6.17      4.97 o 
  -9   4   6       55.63       71.54     16.28 o 
  -8   4   6        9.11        8.31      4.10 o 
  -7   4   6       18.36        4.18      3.77 o 
  -6   4   6       25.81       22.60      4.47 o 
  -5   4   6      573.20      577.59     15.07 o 
  -4   4   6        0.25       -1.90      1.96 o 
  -3   4   6        5.28        0.83      2.13 o 
  -2   4   6      200.63      176.07      6.86 o 
  -1   4   6      166.73      148.09      4.65 o 
   0   4   6       20.88       23.57      3.27 o 
   1   4   6      150.47      143.77      6.48 o 
   2   4   6      444.75      429.33     11.04 o 
   3   4   6       10.74        8.84      3.56 o 
   4   4   6      805.80      803.12     20.84 o 
   5   4   6      457.32      443.61     24.32 o 
   6   4   6      288.80      297.37     12.72 o 
   7   4   6       61.10       49.23      7.49 o 
   8   4   6       35.18       34.36      9.25 o 
   9   4   6        3.77        3.78      4.72 o 
  10   4   6       74.14       83.41      9.24 o 
  -8   5   6      167.18      190.29     11.20 o 
  -7   5   6        0.04       -5.87      7.20 o 
  -6   5   6       90.66      127.83     12.32 o 
  -5   5   6       92.11       94.71      9.14 o 
  -4   5   6       60.80       49.60      5.42 o 
  -3   5   6      130.08      127.29      6.86 o 
  -2   5   6      363.63      338.80      8.93 o 
  -1   5   6       49.98       56.16      7.59 o 
   0   5   6       14.48       10.30      3.19 o 
   1   5   6      356.51      364.08     21.48 o 
   2   5   6       91.91       89.38      8.77 o 
   3   5   6        5.67        8.87      6.17 o 
   4   5   6       44.75       31.75      6.47 o 
   5   5   6      181.02      186.55     19.51 o 
   6   5   6      335.84      328.75     14.35 o 
   7   5   6        1.09       -1.31      4.40 o 
   8   5   6        0.40        0.46      4.80 o 
  -4   6   6       28.76       36.64      5.65 o 
  -3   6   6       84.91       81.59     14.28 o 
  -2   6   6       82.66      109.00      8.06 o 
  -1   6   6       22.34       19.90      5.60 o 
   0   6   6      133.27      143.03      7.06 o 
   1   6   6       36.38       31.80      6.84 o 
   2   6   6        0.02       -0.29      4.71 o 
   3   6   6       23.10       34.98     10.99 o 
   4   6   6       35.11       30.02      9.23 o 
 -13   1   7        0.00       -8.02      5.35 o 
 -12   1   7       16.10       13.28      5.98 o 
 -11   1   7       21.14       18.05      6.06 o 
 -10   1   7        2.03       -0.68      3.27 o 
  -9   1   7        7.66        3.38      3.23 o 
  -8   1   7       21.11       17.48      2.84 o 
  -7   1   7        2.08        7.12      2.25 o 
  -6   1   7      105.59      118.11      3.43 o 
  -5   1   7      267.28      255.88      5.71 o 
  -4   1   7       66.11       60.97      2.73 o 
  -3   1   7        1.88        0.83      1.16 o 
  -2   1   7        2.58        4.41      1.36 o 
  -1   1   7      143.84      130.61      3.13 o 
   0   1   7     3945.26     4063.26     50.14 o 
   1   1   7     1083.85     1228.09     22.03 o 
   2   1   7      419.19      441.28     10.64 o 
   3   1   7        9.78       15.65      3.01 o 
   4   1   7      391.94      398.08     10.19 o 
   5   1   7      306.47      321.10      9.53 o 
   6   1   7        3.76        3.55      2.26 o 
   7   1   7      510.89      484.98     11.60 o 
   8   1   7        4.41        3.65      2.91 o 
   9   1   7      249.23      245.45      9.29 o 
  10   1   7       45.53       48.65     10.55 o 
  11   1   7       49.24       49.46     10.34 o 
  12   1   7        6.16        5.46      5.70 o 
  13   1   7       27.06       25.46      7.32 o 
 -13   2   7        0.67       -4.11      8.85 o 
 -12   2   7        5.61       -2.49      5.35 o 
 -11   2   7       11.49       10.29      5.04 o 
 -10   2   7        1.07       -4.41      3.56 o 
  -9   2   7      618.33      639.68     14.66 o 
  -8   2   7        0.39       -0.22      3.09 o 
  -7   2   7      153.33      156.81      5.88 o 
  -6   2   7      480.22      468.86      7.77 o 
  -5   2   7     1036.19      987.27     12.38 o 
  -4   2   7      748.29      757.64     12.20 o 
  -3   2   7      118.22      128.52      3.16 o 
  -2   2   7      263.88      227.92      4.12 o 
  -1   2   7      642.36      703.35     10.93 o 
   0   2   7       78.62       72.75      3.35 o 
   1   2   7      271.71      252.44     10.76 o 
   2   2   7       63.68       76.05      3.87 o 
   3   2   7      415.59      447.06     12.06 o 
   4   2   7      258.20      265.16      6.85 o 
   5   2   7      213.05      213.26      6.13 o 
   6   2   7      436.78      441.25     21.35 o 
   7   2   7        2.72        0.97      2.94 o 
   8   2   7        3.56       -4.33      2.89 o 
   9   2   7      146.26      135.82      6.99 o 
  10   2   7      163.64      149.96      7.64 o 
  11   2   7        1.42       -3.02      4.93 o 
  12   2   7       21.89       19.08      6.30 o 
  13   2   7       94.70      105.98     11.76 o 
 -12   3   7       45.59       58.48      8.91 o 
 -11   3   7       28.70       18.42      6.57 o 
 -10   3   7        1.63        0.93      4.93 o 
  -9   3   7       77.42       99.75      9.32 o 
  -8   3   7       14.50       13.35      5.53 o 
  -7   3   7      348.44      344.95      9.85 o 
  -6   3   7        0.48        0.71      2.43 o 
  -5   3   7       18.75       13.94      2.80 o 
  -4   3   7      322.61      307.22      7.76 o 
  -3   3   7      349.83      340.67      7.47 o 
  -2   3   7        9.11        9.46      2.03 o 
  -1   3   7        0.44       -0.86      1.69 o 
   0   3   7       89.94       92.65      5.87 o 
   1   3   7       75.59       79.25      4.73 o 
   2   3   7        8.03        4.41      2.81 o 
   3   3   7      479.41      530.23      9.44 o 
   4   3   7       47.60       42.30      4.86 o 
   5   3   7      461.60      456.25     17.75 o 
   6   3   7       92.77       85.69      7.86 o 
   7   3   7      129.97      108.74      8.69 o 
   8   3   7       23.12       11.02      3.76 o 
   9   3   7       20.82       23.91      4.83 o 
  10   3   7        0.77        0.25      3.72 o 
  11   3   7        1.04       -1.25      4.16 o 
  12   3   7       34.95       39.10     22.27 o 
 -10   4   7        2.78        4.83     10.46 o 
  -9   4   7        0.75       -3.55      5.00 o 
  -8   4   7        6.88        7.96      5.23 o 
  -7   4   7        3.82       -0.64      3.34 o 
  -6   4   7      106.51      108.33      6.82 o 
  -5   4   7       65.01       70.47      5.90 o 
  -4   4   7      119.95      104.97      4.27 o 
  -3   4   7        2.32       -0.15      2.15 o 
  -2   4   7       46.58       49.29      4.78 o 
  -1   4   7       14.41        6.99      2.36 o 
   0   4   7        0.26       -2.12      2.34 o 
   1   4   7        1.96       -4.50      4.11 o 
   2   4   7       23.92       16.91      3.81 o 
   3   4   7      457.94      455.78     15.33 o 
   4   4   7        2.66       -2.86      4.03 o 
   5   4   7        0.09       -1.19      5.87 o 
   6   4   7       50.68       68.34      7.97 o 
   7   4   7       55.12       56.80      7.85 o 
   8   4   7        0.03       -5.58      3.72 o 
   9   4   7        4.94       -0.89      4.61 o 
  10   4   7       28.96       30.31      7.34 o 
  -8   5   7       27.13       29.25     11.86 o 
  -7   5   7       21.79       26.82     10.93 o 
  -6   5   7        0.15       -1.51      4.74 o 
  -5   5   7       31.97       37.08      6.75 o 
  -4   5   7        0.14        1.12      3.49 o 
  -3   5   7       13.27        7.16      3.98 o 
  -2   5   7        0.17       -4.18      2.78 o 
  -1   5   7       27.70       27.09      7.63 o 
   0   5   7       61.45       60.57      5.00 o 
   1   5   7       33.92       44.17      5.48 o 
   2   5   7        4.00        1.39      3.29 o 
   3   5   7       96.16      111.04     16.56 o 
   4   5   7       44.24       43.63     10.54 o 
   5   5   7       21.81       10.15      6.43 o 
   6   5   7      116.05      120.36     15.21 o 
   7   5   7        5.93        2.21      5.58 o 
   8   5   7       16.27       22.04      7.15 o 
  -3   6   7        3.57        2.95      4.12 o 
  -2   6   7        8.96        7.18      3.86 o 
  -1   6   7       12.99        6.69      3.57 o 
   0   6   7       36.20       34.48      5.94 o 
   1   6   7        2.01        2.27      5.24 o 
   2   6   7       33.97       27.51      6.60 o 
   3   6   7       14.60       13.32     13.24 o 
 -13   0   8       53.05       62.02     13.60 o 
 -12   0   8      154.98      144.06     14.46 o 
 -11   0   8       42.81       36.29     10.55 o 
 -10   0   8        0.66        2.48      6.95 o 
  -9   0   8      550.00      547.72     15.50 o 
  -8   0   8      369.03      353.85     21.96 o 
  -7   0   8      210.36      209.20      7.79 o 
  -6   0   8        1.43       -1.48      2.30 o 
  -5   0   8     2194.62     2071.60     34.73 o 
  -4   0   8     1001.23     1031.18     19.69 o 
  -3   0   8     7526.27     7726.04    111.20 o 
  -2   0   8     4447.90     4287.63     64.01 o 
  -1   0   8      161.62      193.98      6.50 o 
   0   0   8     1033.52      991.26     25.87 o 
   1   0   8     1137.74     1117.06     28.88 o 
   2   0   8     1819.53     1795.69     43.07 o 
   3   0   8      754.63      777.42     22.64 o 
   4   0   8     4024.51     4058.29     90.34 o 
   5   0   8      188.00      184.68     10.19 o 
   6   0   8      454.15      444.84     12.60 o 
   7   0   8     1924.46     2010.35     36.55 o 
   8   0   8      348.06      361.19     18.75 o 
   9   0   8     2006.79     2011.70     55.39 o 
  10   0   8       36.23       35.58      9.31 o 
  11   0   8       20.57       20.11      8.54 o 
  12   0   8      159.47      149.40     14.58 o 
  13   0   8       11.25        7.51      9.05 o 
 -13   1   8      164.22      165.97     11.55 o 
 -12   1   8      151.45      159.40     11.00 o 
 -11   1   8      176.08      180.35     10.78 o 
 -10   1   8       40.88       36.55      5.06 o 
  -9   1   8      462.90      508.72     12.34 o 
  -8   1   8       18.28       18.69      3.14 o 
  -7   1   8       15.07       15.09      2.76 o 
  -6   1   8      827.45      825.90     12.69 o 
  -5   1   8      198.17      180.25      3.91 o 
  -4   1   8       27.11       34.79      2.48 o 
  -3   1   8     4819.88     5007.64     57.91 o 
  -2   1   8     1352.12     1382.09     16.75 o 
  -1   1   8     3037.88     3240.68     37.33 o 
   0   1   8     2038.86     2150.93     35.75 o 
   1   1   8     3526.54     3651.46     68.83 o 
   2   1   8       92.99      101.93      6.60 o 
   3   1   8     1721.04     1807.85     31.35 o 
   4   1   8       57.67       48.06      4.56 o 
   5   1   8      146.16      140.32      5.29 o 
   6   1   8      772.35      766.07     15.56 o 
   7   1   8      441.54      435.31     14.97 o 
   8   1   8       28.36       29.16      8.00 o 
   9   1   8      217.71      217.95      8.48 o 
  10   1   8      460.60      438.86     15.92 o 
  11   1   8        0.55       -2.87      4.55 o 
  12   1   8       98.05      110.93     11.48 o 
  13   1   8       12.98        8.71      6.56 o 
 -12   2   8       55.47       40.54     11.93 o 
 -11   2   8        0.18       -1.77      3.81 o 
 -10   2   8      195.02      205.08      8.58 o 
  -9   2   8      589.88      614.91     14.44 o 
  -8   2   8        8.82       10.44      3.70 o 
  -7   2   8       71.73       84.65      4.72 o 
  -6   2   8       81.02       77.31      4.74 o 
  -5   2   8       38.19       31.08      2.92 o 
  -4   2   8     1023.13     1051.88     14.35 o 
  -3   2   8      695.04      737.06     12.32 o 
  -2   2   8     1004.48      948.06     16.54 o 
  -1   2   8      928.71      902.20     20.22 o 
   0   2   8     1990.02     1962.79     59.85 o 
   1   2   8      299.99      314.45      7.75 o 
   2   2   8      115.06      135.81      9.95 o 
   3   2   8      455.05      452.67     18.59 o 
   4   2   8      995.79     1027.00     26.79 o 
   5   2   8       33.94       31.08      5.78 o 
   6   2   8        0.01       -3.11      3.06 o 
   7   2   8      559.57      541.89     18.55 o 
   8   2   8       36.78       26.35      4.53 o 
   9   2   8      445.32      447.68     17.04 o 
  10   2   8        0.30       -1.93      3.65 o 
  11   2   8        5.38       10.56      5.91 o 
  12   2   8      122.67      123.79     22.32 o 
 -11   3   8       39.36       55.89      8.18 o 
 -10   3   8       55.12       68.51      8.89 o 
  -9   3   8       29.40       26.22      6.43 o 
  -8   3   8      101.56      128.37     10.35 o 
  -7   3   8       11.92       16.17      5.55 o 
  -6   3   8      754.41      783.43     15.94 o 
  -5   3   8        7.41        3.14      2.41 o 
  -4   3   8       40.68       48.08      3.28 o 
  -3   3   8       18.23       10.81      2.22 o 
  -2   3   8      199.19      182.72      4.79 o 
  -1   3   8       79.64       79.90      4.10 o 
   0   3   8        0.17       -1.35      2.34 o 
   1   3   8      771.85      786.96     21.32 o 
   2   3   8      656.76      661.26     19.40 o 
   3   3   8      347.08      345.55     13.50 o 
   4   3   8       89.10       91.13      4.19 o 
   5   3   8       72.67       86.23      5.67 o 
   6   3   8     1092.69     1111.02     48.98 o 
   7   3   8       12.40       10.01      5.86 o 
   8   3   8        6.00        2.76      3.81 o 
   9   3   8      127.84      133.40      7.86 o 
  10   3   8      133.58      135.90      8.64 o 
  11   3   8      110.35      103.15     12.12 o 
 -10   4   8        1.63       -2.34      5.04 o 
  -9   4   8        7.10        6.61      6.02 o 
  -8   4   8      169.21      180.39     10.66 o 
  -7   4   8      120.52      139.74      9.47 o 
  -6   4   8       50.91       49.77      7.00 o 
  -5   4   8      277.36      267.58      9.72 o 
  -4   4   8       48.95       57.47      4.76 o 
  -3   4   8      128.28      124.36      4.63 o 
  -2   4   8      279.80      280.50      8.25 o 
  -1   4   8       38.40       25.13      3.65 o 
   0   4   8     1181.10     1213.62     52.97 o 
   1   4   8       75.85       80.87      6.17 o 
   2   4   8      523.48      511.63     24.10 o 
   3   4   8        5.19        0.03      3.20 o 
   4   4   8      118.20      122.32      8.38 o 
   5   4   8       31.88       25.38      9.30 o 
   6   4   8        1.40        0.80      4.22 o 
   7   4   8       72.45       81.71      8.85 o 
   8   4   8        3.23       -2.44      4.82 o 
   9   4   8      259.75      254.80     12.85 o 
  10   4   8       10.30       10.58      5.81 o 
  -7   5   8       20.49        8.18      8.81 o 
  -6   5   8      241.92      278.79     19.52 o 
  -5   5   8      314.87      311.16     12.89 o 
  -4   5   8        0.75       -2.93      3.23 o 
  -3   5   8       27.16       23.39      3.87 o 
  -2   5   8      154.75      149.22      7.29 o 
  -1   5   8       11.68       11.49      3.26 o 
   0   5   8        1.08        0.54      3.66 o 
   1   5   8       56.52       62.25     12.63 o 
   2   5   8       13.31       12.10      4.27 o 
   3   5   8      120.41      117.60     10.17 o 
   4   5   8      277.79      271.71     29.61 o 
   5   5   8       26.80       24.35      6.56 o 
   6   5   8      231.60      242.36     12.83 o 
   7   5   8       49.32       76.36      9.27 o 
  -1   6   8        6.50        0.98      3.66 o 
   0   6   8      163.50      176.02      8.80 o 
   1   6   8       21.23       16.84      6.50 o 
 -13   1   9       23.43       16.94     10.79 o 
 -12   1   9        0.87       -6.18      5.20 o 
 -11   1   9      195.32      198.94     11.45 o 
 -10   1   9       26.31       26.02      4.69 o 
  -9   1   9        0.44       -3.80      2.97 o 
  -8   1   9       37.39       33.97      3.61 o 
  -7   1   9      183.78      170.36      5.43 o 
  -6   1   9      429.52      422.06      8.48 o 
  -5   1   9       24.15       23.32      3.48 o 
  -4   1   9        5.23        1.61      1.96 o 
  -3   1   9       91.97       88.46      2.81 o 
  -2   1   9       76.33       66.67      3.22 o 
  -1   1   9     1164.12     1195.20     19.58 o 
   0   1   9      158.05      162.62      6.33 o 
   1   1   9      139.44      129.80      5.83 o 
   2   1   9       74.95       78.51      4.62 o 
   3   1   9     1145.66     1263.14     23.95 o 
   4   1   9      155.25      133.03      6.12 o 
   5   1   9      985.28     1006.15     33.56 o 
   6   1   9      157.38      147.74      9.19 o 
   7   1   9       59.82       48.07      7.54 o 
   8   1   9       45.38       47.80      5.24 o 
   9   1   9       21.10       14.95      4.37 o 
  10   1   9       77.20       72.74     10.65 o 
  11   1   9        6.59        8.69      5.58 o 
  12   1   9        1.65       -6.95      5.34 o 
 -12   2   9      136.76      187.13     19.64 o 
 -11   2   9       14.06       11.95      5.51 o 
 -10   2   9        1.39       -5.10      3.40 o 
  -9   2   9        7.41       11.02      4.25 o 
  -8   2   9       18.53       17.07      4.11 o 
  -7   2   9      223.54      216.40      6.82 o 
  -6   2   9       19.69       16.21      2.96 o 
  -5   2   9       53.13       61.69      4.86 o 
  -4   2   9        4.30        7.25      2.32 o 
  -3   2   9       84.91       86.43      2.76 o 
  -2   2   9      457.67      473.99     15.76 o 
  -1   2   9     1553.99     1560.27     38.77 o 
   0   2   9       22.38       17.39      4.57 o 
   1   2   9      157.97      163.14      5.55 o 
   2   2   9        0.72        1.02      2.71 o 
   3   2   9       67.37       61.27      5.48 o 
   4   2   9      139.58      151.30      5.66 o 
   5   2   9       23.76       30.04      3.66 o 
   6   2   9       81.25       96.64     10.65 o 
   7   2   9        1.89        0.65      4.22 o 
   8   2   9       17.44       13.36      4.35 o 
   9   2   9        2.81       -4.81      3.21 o 
  10   2   9        2.95       -3.82      3.57 o 
  11   2   9       46.00       38.66     11.46 o 
  12   2   9       49.17       48.67     12.64 o 
 -11   3   9       11.57        4.38      6.16 o 
 -10   3   9       66.90       75.99      9.21 o 
  -9   3   9        1.84        0.36      4.86 o 
  -8   3   9       32.35       13.38      5.63 o 
  -7   3   9      258.81      265.93     11.64 o 
  -6   3   9        4.49        1.66      3.41 o 
  -5   3   9       96.40       87.65      5.86 o 
  -4   3   9        1.26        1.51      2.26 o 
  -3   3   9       29.93       28.64      2.80 o 
  -2   3   9       40.83       41.01      3.12 o 
  -1   3   9      332.60      339.48     16.29 o 
   0   3   9        8.25        3.09      2.86 o 
   1   3   9        2.15        2.34      2.66 o 
   2   3   9      565.59      566.04     15.09 o 
   3   3   9       94.33       84.66      5.96 o 
   4   3   9       80.26       77.87      4.89 o 
   5   3   9      108.00      105.66      8.52 o 
   6   3   9       28.90       23.84      5.59 o 
   7   3   9        4.20       -1.21      4.16 o 
   8   3   9        9.77        3.01      3.60 o 
   9   3   9      145.89      142.19      7.97 o 
  10   3   9      142.09      149.04      9.10 o 
  11   3   9        3.50       -0.10      4.60 o 
  -9   4   9       43.29       43.32      8.12 o 
  -8   4   9        1.94        2.21      5.57 o 
  -7   4   9       51.40       43.04      9.95 o 
  -6   4   9       11.00        0.23      4.67 o 
  -5   4   9        5.19       -0.13      4.34 o 
  -4   4   9      145.52      136.55      7.66 o 
  -3   4   9        0.04       -0.07      2.32 o 
  -2   4   9      210.46      200.19      5.81 o 
  -1   4   9        2.52        0.80      5.99 o 
   0   4   9        1.29        2.38      3.36 o 
   1   4   9       49.98       55.75      6.22 o 
   2   4   9       16.01        8.50      3.63 o 
   3   4   9       61.10       61.86      5.58 o 
   4   4   9        9.44        6.51      4.55 o 
   5   4   9        1.91       -0.90      4.13 o 
   6   4   9        0.09       -1.51      4.73 o 
   7   4   9        1.10        1.91      4.87 o 
   8   4   9       82.94       84.38     11.64 o 
   9   4   9       10.98        8.22      5.86 o 
  -7   5   9        0.01        3.65      9.11 o 
  -6   5   9       44.08       44.53     12.31 o 
  -5   5   9       29.95       21.88     10.48 o 
  -4   5   9        1.64        0.24      4.58 o 
  -3   5   9       18.52       10.73      3.49 o 
  -2   5   9       25.12       24.83      4.10 o 
  -1   5   9      133.98      132.79      7.14 o 
   0   5   9      127.47      130.52      6.99 o 
   1   5   9       18.39        5.63      3.91 o 
   2   5   9        5.59       12.39      5.46 o 
   3   5   9       21.77       27.26      6.67 o 
   4   5   9        1.74       -2.47      4.83 o 
   5   5   9       14.37       13.55     10.58 o 
   6   5   9        0.05       -7.14      4.76 o 
 -13   0  10      110.02      110.18     16.15 o 
 -12   0  10      105.44      146.47     17.82 o 
 -11   0  10       87.01       93.33     14.39 o 
 -10   0  10      554.48      539.94     25.24 o 
  -9   0  10      331.71      345.25     11.59 o 
  -8   0  10      296.41      273.57     12.71 o 
  -7   0  10      697.41      720.01     17.14 o 
  -6   0  10      574.44      546.17     21.19 o 
  -5   0  10      292.73      283.34      9.22 o 
  -4   0  10      505.96      491.83     18.85 o 
  -3   0  10     3859.96     3709.44     57.71 o 
  -2   0  10     1189.50     1191.37     22.60 o 
  -1   0  10      225.98      213.15     14.24 o 
   0   0  10      461.65      373.38     14.03 o 
   2   0  10        3.87        5.34      3.98 o 
   3   0  10     1403.69     1337.43     35.67 o 
   4   0  10      180.65      166.82     10.16 o 
   5   0  10     2379.19     2453.83     60.09 o 
   6   0  10        0.21       -3.01      4.22 o 
   7   0  10       27.25       33.04      9.54 o 
   8   0  10      134.15      115.26     11.74 o 
   9   0  10        2.71       -3.58      5.42 o 
  10   0  10       17.88       21.45      8.83 o 
  11   0  10       21.06       21.93      9.38 o 
  12   0  10        0.05       -7.78      7.69 o 
 -12   1  10       73.48       69.42     17.68 o 
 -11   1  10        2.46       -0.95      4.94 o 
 -10   1  10      127.75      126.31      6.96 o 
  -9   1  10       19.74        9.89      4.26 o 
  -8   1  10      467.29      454.62      9.57 o 
  -7   1  10       15.24       17.95      3.29 o 
  -6   1  10     1909.75     1862.33     27.80 o 
  -5   1  10       82.97       88.58      4.97 o 
  -4   1  10       39.12       38.52      3.27 o 
  -3   1  10      820.62      863.73     12.98 o 
  -2   1  10       49.42       61.21      3.72 o 
  -1   1  10      751.01      737.69     10.63 o 
   0   1  10       66.33       61.38      4.46 o 
   1   1  10       78.82       78.78      4.84 o 
   2   1  10      234.64      211.87      7.68 o 
   3   1  10     2987.62     2929.24     48.64 o 
   4   1  10      490.77      458.81     16.77 o 
   5   1  10       38.87       42.00      4.90 o 
   6   1  10        7.15        2.44      2.82 o 
   7   1  10      262.97      246.26     15.13 o 
   8   1  10      280.07      291.77      9.97 o 
   9   1  10        2.42        4.02      4.97 o 
  10   1  10       20.43       15.38      6.02 o 
  11   1  10      106.97      101.95     10.39 o 
  12   1  10       36.15       43.72      8.30 o 
 -12   2  10       55.72       59.27     13.24 o 
 -11   2  10       14.16       15.55      6.05 o 
 -10   2  10        0.35       -0.88      4.42 o 
  -9   2  10      559.24      593.40     16.22 o 
  -8   2  10       96.31       98.11      7.97 o 
  -7   2  10      806.43      812.06     16.52 o 
  -6   2  10       27.99       24.73      3.43 o 
  -5   2  10       55.65       57.90      4.83 o 
  -4   2  10       58.75       56.18      4.03 o 
  -3   2  10       13.84       13.17      2.59 o 
  -2   2  10       43.12       46.69      3.40 o 
  -1   2  10       10.27        8.83      2.35 o 
   0   2  10     2126.29     2189.23     76.78 o 
   1   2  10       58.02       66.69      4.51 o 
   2   2  10       60.30       62.87      4.96 o 
   3   2  10       27.02       28.85      5.01 o 
   4   2  10        3.03        3.90      3.08 o 
   5   2  10      515.72      499.36     13.08 o 
   6   2  10      172.73      181.64      9.56 o 
   7   2  10      172.48      196.88     11.96 o 
   8   2  10      205.08      187.13     15.16 o 
   9   2  10      286.78      321.45     13.51 o 
  10   2  10        8.27        4.65      5.47 o 
  11   2  10      180.09      188.94     26.13 o 
 -11   3  10      140.78      141.99     14.10 o 
 -10   3  10      208.25      224.19     14.81 o 
  -9   3  10        3.03        0.52      6.59 o 
  -8   3  10      107.09      123.33     10.38 o 
  -7   3  10       18.45       11.06      5.42 o 
  -6   3  10      365.21      377.04     10.96 o 
  -5   3  10       16.16       11.68      3.76 o 
  -4   3  10      202.40      200.75     11.01 o 
  -3   3  10      376.37      383.42      9.79 o 
  -2   3  10       74.56       88.73      4.57 o 
  -1   3  10      203.22      194.29      5.94 o 
   0   3  10       24.08       22.01      3.89 o 
   1   3  10       65.12       71.41      9.34 o 
   2   3  10      546.17      604.74     28.03 o 
   3   3  10      337.77      353.67     15.57 o 
   4   3  10       22.95       15.73      3.40 o 
   5   3  10      373.51      389.59     26.54 o 
   6   3  10      357.12      359.61     14.83 o 
   7   3  10      100.14      109.73      9.71 o 
   8   3  10      315.75      330.57     11.32 o 
   9   3  10       15.89       12.10      4.82 o 
  10   3  10       97.54       96.11      8.33 o 
  -9   4  10      142.55      152.85     12.94 o 
  -8   4  10       46.76       67.45      9.12 o 
  -7   4  10       21.70       20.63      6.30 o 
  -6   4  10        8.22        5.00      5.41 o 
  -5   4  10       33.82       27.57      4.66 o 
  -4   4  10      185.57      191.34     10.47 o 
  -3   4  10      235.54      228.82      7.87 o 
  -2   4  10       19.14       12.84      3.41 o 
  -1   4  10       16.24       15.77      3.91 o 
   0   4  10      772.62      822.84     41.64 o 
   1   4  10      189.62      195.60      7.81 o 
   2   4  10     1068.08     1125.50     53.99 o 
   3   4  10      235.06      233.40      9.79 o 
   4   4  10       57.00       63.76     12.65 o 
   5   4  10       76.50      102.67      9.55 o 
   6   4  10       63.44       68.20     10.61 o 
   7   4  10        1.84       -2.57      4.67 o 
   8   4  10       75.73       67.21      8.91 o 
   9   4  10       44.36       29.44      7.75 o 
  -6   5  10       59.00       50.16     12.20 o 
  -5   5  10        0.03        5.11      8.19 o 
  -4   5  10      309.42      325.30     20.78 o 
  -3   5  10       57.00       67.32      8.71 o 
  -2   5  10        1.46       -2.38      3.50 o 
  -1   5  10       16.52       13.97      4.11 o 
   0   5  10        0.93        3.76      3.75 o 
   1   5  10       30.84       28.45      5.12 o 
   2   5  10       85.27       87.11     11.74 o 
   3   5  10       33.36       38.63      7.46 o 
   4   5  10        1.86        2.04      5.90 o 
   5   5  10      142.71      151.59     19.38 o 
   6   5  10      113.16      149.31     12.79 o 
 -12   1  11        7.18       -1.82      6.77 o 
 -11   1  11       25.87       27.91      6.99 o 
 -10   1  11       28.61       29.91      4.93 o 
  -9   1  11       74.62       73.35      5.77 o 
  -8   1  11      412.81      411.17     15.97 o 
  -7   1  11      796.03      785.35     15.84 o 
  -6   1  11       75.39       82.30      5.41 o 
  -5   1  11        1.49       -1.79      3.83 o 
  -4   1  11       18.78       13.98      2.69 o 
  -3   1  11        2.94        0.58      2.03 o 
  -2   1  11      385.80      399.21      9.64 o 
  -1   1  11      263.36      268.04     12.25 o 
   0   1  11       11.91       12.22      3.40 o 
   1   1  11       40.33       51.83      5.07 o 
   2   1  11        5.52        3.39      3.19 o 
   3   1  11        3.35        6.97      3.36 o 
   4   1  11        0.85        0.48      3.12 o 
   5   1  11      152.12      153.19      7.36 o 
   6   1  11       47.66       47.34      5.70 o 
   7   1  11       51.60       60.28      7.26 o 
   8   1  11      376.44      373.15     11.72 o 
   9   1  11        8.53        8.45      5.41 o 
  10   1  11       24.23       15.60      6.20 o 
  11   1  11       71.08       69.60      9.49 o 
  12   1  11        0.30       -8.14      5.44 o 
 -11   2  11       15.87       17.69      6.50 o 
 -10   2  11      165.61      176.01     10.20 o 
  -9   2  11       19.03       12.72      5.37 o 
  -8   2  11        3.85       -4.18      3.78 o 
  -7   2  11      217.64      216.46     11.14 o 
  -6   2  11        7.44        5.97      2.87 o 
  -5   2  11      231.23      229.40      6.74 o 
  -4   2  11       29.01       20.38      3.39 o 
  -3   2  11       50.33       40.06      3.64 o 
  -2   2  11      912.37      881.63     21.47 o 
  -1   2  11      170.85      175.41     10.05 o 
   0   2  11      273.53      261.47     11.68 o 
   1   2  11      104.22      101.35      4.77 o 
   2   2  11      389.89      399.30     28.84 o 
   3   2  11      160.23      155.35     10.29 o 
   4   2  11        4.52        3.21      3.41 o 
   5   2  11       15.45        8.97      4.36 o 
   6   2  11       67.25       93.28      9.73 o 
   7   2  11       30.77       32.36      6.34 o 
   8   2  11       37.15       33.10     10.09 o 
   9   2  11       10.12        2.40      4.29 o 
  10   2  11        6.59        5.53      6.20 o 
  11   2  11        7.07        4.03      5.59 o 
 -10   3  11        2.48        3.16      5.72 o 
  -9   3  11        0.65       -7.38      4.92 o 
  -8   3  11        1.00       -8.02      5.34 o 
  -7   3  11       27.02       14.83      5.42 o 
  -6   3  11        1.52       -1.36      3.33 o 
  -5   3  11       10.60        9.28      5.75 o 
  -4   3  11       25.10       23.86      4.27 o 
  -3   3  11       56.05       65.73      8.45 o 
  -2   3  11      617.21      584.43     26.30 o 
  -1   3  11        1.49        2.63      3.02 o 
   0   3  11      649.06      630.79     17.98 o 
   1   3  11       18.25       21.08      3.98 o 
   2   3  11      386.23      405.86     16.41 o 
   3   3  11       15.51       17.80      3.68 o 
   4   3  11      232.75      232.95      7.83 o 
   5   3  11       12.71       15.11      5.29 o 
   6   3  11       20.69       12.69      7.69 o 
   7   3  11       17.25       26.85     10.04 o 
   8   3  11        1.21       -5.66      7.30 o 
   9   3  11        3.52        2.77      4.67 o 
  10   3  11        9.35        7.02      4.64 o 
  -8   4  11        0.30       -3.84      5.53 o 
  -7   4  11       50.32       60.96      8.73 o 
  -6   4  11       31.74       29.27     10.75 o 
  -5   4  11       21.56       20.35      4.70 o 
  -4   4  11       42.69       33.27      5.08 o 
  -3   4  11       33.21       27.24      4.81 o 
  -2   4  11        1.10       -1.16      3.26 o 
  -1   4  11        1.24       -5.21      3.47 o 
   0   4  11       24.08       18.95      4.22 o 
   1   4  11        0.55       -3.85      2.95 o 
   2   4  11        3.91       -2.75      3.22 o 
   3   4  11       44.30       43.28      6.84 o 
   4   4  11        3.32        6.36      5.01 o 
   5   4  11        2.69       -1.73      4.55 o 
   6   4  11        2.87       -2.71      4.75 o 
   7   4  11       28.52       22.44      6.49 o 
   8   4  11        7.42        7.32      4.67 o 
  -5   5  11        0.52       -7.95      7.83 o 
  -4   5  11        0.03        2.60      7.61 o 
  -3   5  11       14.73        5.13     11.00 o 
  -2   5  11       18.00       13.60      6.78 o 
  -1   5  11        2.21       -0.20      4.27 o 
   0   5  11        6.34        4.00      3.81 o 
   1   5  11        1.49       -5.34      3.56 o 
   2   5  11        6.72        6.41      5.06 o 
   3   5  11       52.73       57.52      8.36 o 
   4   5  11       33.30       39.46      7.99 o 
   5   5  11       13.98       22.26      6.87 o 
 -12   0  12       23.53       17.78      9.81 o 
 -11   0  12       14.16       11.09      8.57 o 
 -10   0  12      238.60      251.11     17.73 o 
  -9   0  12      251.42      266.40     24.75 o 
  -8   0  12      580.11      604.20     16.51 o 
  -7   0  12      308.06      305.56     10.90 o 
  -6   0  12      180.76      184.99      8.40 o 
  -5   0  12       27.02       24.86     10.44 o 
  -4   0  12      927.58      933.35     33.19 o 
  -3   0  12      102.70       97.56      6.22 o 
  -2  0  12     1106.52     1151.83     33.98 o 
   5    0  12      261.06      263.26     12.36 o 
   0   0  12        1.86       -0.91      3.17 o 
   2   0  12       18.01        8.68      4.96 o 
   3   0  12       74.29       76.15      7.73 o 
   4   0  12     1106.52     1151.83     33.98 o 
   5   0  12      107.40      103.32      8.85 o 
   6   0  12      697.27      719.44     25.67 o 
   7   0  12      345.08      348.94     17.21 o 
   8   0  12        8.80       15.84      8.25 o 
   9   0  12        0.03       -7.83      6.23 o 
  10   0  12       15.61       28.37      9.55 o 
  11   0  12      429.75      442.47     25.94 o 
 -11   1  12       47.57       47.31      7.94 o 
 -10   1  12        1.05       -3.59      3.58 o 
  -9   1  12       13.98        8.56      4.92 o 
  -8   1  12        4.13        4.63      3.67 o 
  -7   1  12        0.20       -1.01      3.25 o 
  -6   1  12        9.89        4.38      2.79 o 
  -5   1  12      205.86      179.72     10.17 o 
  -4   1  12     1596.55     1641.78     25.88 o 
  -3   1  12       54.09       39.30      3.66 o 
  -2   1  12      141.40      126.57      5.41 o 
  -1   1  12      202.27      197.25     22.33 o 
   0   1  12        1.44        0.72      2.73 o 
   1   1  12      450.39      418.87     20.79 o 
   2   1  12       15.41       13.90      3.87 o 
   3   1  12      143.94      137.18      7.03 o 
   4   1  12      342.06      328.01     10.97 o 
   5   1  12      204.63      193.02      9.22 o 
   6   1  12      185.69      177.76     12.04 o 
   7   1  12       50.69       50.41      8.40 o 
   8   1  12      788.39      877.12     19.34 o 
   9   1  12      132.29      156.23     11.42 o 
  10   1  12       49.26       64.96     11.60 o 
  11   1  12      144.00      167.82     25.23 o 
 -11   2  12        9.93        8.63      5.57 o 
 -10   2  12        1.15       -0.27      4.75 o 
  -9   2  12       47.70       55.64      8.82 o 
  -8   2  12       68.75       72.95      7.93 o 
  -7   2  12      339.10      376.45     10.95 o 
  -6   2  12      194.54      194.18      8.19 o 
  -5   2  12        4.94        2.45      2.76 o 
  -4   2  12       31.87       31.58      4.56 o 
  -3   2  12      336.36      317.89     20.62 o 
  -2   2  12      810.96      788.47     37.02 o 
  -1   2  12      654.97      657.02     48.78 o 
   0   2  12      393.58      403.07     30.13 o 
   1   2  12      429.33      417.83     18.24 o 
   2   2  12     1946.69     1964.39     56.24 o 
   3   2  12        1.67        0.58      3.37 o 
   4   2  12      200.86      211.71      8.88 o 
   5   2  12      597.03      690.18     29.29 o 
   6   2  12       16.95       20.41      6.01 o 
   7   2  12      320.10      312.04     28.65 o 
   8   2  12       22.51       25.52      6.69 o 
   9   2  12      220.63      215.81      9.82 o 
  10   2  12       37.22       36.26      8.12 o 
 -10   3  12      101.18      131.99     10.77 o 
  -9   3  12        5.34        4.73      5.73 o 
  -8   3  12       78.63       97.16      9.67 o 
  -7   3  12        9.33       -1.56      4.77 o 
  -6   3  12       46.65       41.78      5.47 o 
  -5   3  12       40.67       25.49      6.70 o 
  -4   3  12      495.13      487.11     26.04 o 
  -3   3  12      178.15      171.89     10.80 o 
  -2   3  12        1.57        0.87      3.19 o 
  -1   3  12      910.98      895.11     67.06 o 
   0   3  12       37.74       30.25      5.55 o 
   1   3  12      900.72      938.52     48.46 o 
   2   3  12       45.37       53.96      8.59 o 
   3   3  12      179.95      189.20     14.59 o 
   4   3  12        1.09       -3.79      2.94 o 
   5   3  12      117.29      115.83     16.85 o 
   6   3  12       89.75      106.24     15.29 o 
   7   3  12       22.32       24.99      9.19 o 
   8   3  12      372.07      367.65     23.15 o 
   9   3  12       36.50       42.68      7.86 o 
  -8   4  12        1.05       -3.07      6.40 o 
  -7   4  12      137.41      143.22      9.84 o 
  -6   4  12       16.21       22.13      6.46 o 
  -5   4  12      230.73      263.91     10.15 o 
  -4   4  12      514.90      537.59     26.07 o 
  -3   4  12       19.20       17.33      4.64 o 
  -2   4  12       46.30       49.74      7.17 o 
  -1   4  12      246.11      243.97     19.95 o 
   0   4  12       52.69       61.40      7.50 o 
   1   4  12        7.54        8.25      3.92 o 
   2   4  12       26.65       23.63      4.64 o 
   3   4  12      131.70      130.76     10.69 o 
   4   4  12       15.62       17.52      6.02 o 
   5   4  12       66.01       85.82     11.46 o 
   6   4  12      221.43      241.34     15.27 o 
   7   4  12        3.68        0.94     11.98 o 
  -4   5  12       59.42       63.23     12.20 o 
  -3   5  12        3.77        6.39      5.90 o 
  -2   5  12       35.12       33.28     11.76 o 
  -1   5  12       99.35      105.64      9.19 o 
   0   5  12       51.60       53.86     18.48 o 
   1   5  12      140.19      152.81      7.98 o 
   2   5  12       12.48       17.46      6.29 o 
   3   5  12       31.20       28.22      7.29 o 
 -11   1  13       20.56       21.50      7.13 o 
 -10   1  13       12.65        7.34      4.48 o 
  -9   1  13        1.10       -4.08      3.51 o 
  -8   1  13      148.64      141.86      6.04 o 
  -7   1  13       59.23       62.41      6.96 o 
  -6   1  13      284.80      279.78     10.48 o 
  -5   1  13      128.93      122.71      5.16 o 
  -4   1  13       14.15        8.28      4.83 o 
  -3   1  13      386.48      388.59      8.67 o 
  -2   1  13       19.32       19.68      3.55 o 
  -1   1  13       62.80       54.88      5.91 o 
   0   1  13        3.88        1.14      3.06 o 
   1   1  13        0.14       -3.03      3.12 o 
   2   1  13       24.87       32.92      4.85 o 
   3   1  13      129.20      108.13      9.05 o 
   4   1  13       50.51       60.36     10.18 o 
   5   1  13      184.88      197.15     28.68 o 
   6   1  13        0.43        0.23      3.86 o 
   7   1  13       19.92       26.39      6.06 o 
   8   1  13      117.65      132.09     29.71 o 
   9   1  13      241.01      280.18     14.19 o 
  10   1  13       66.35       58.98      9.17 o 
 -10   2  13        2.10       -0.27      5.03 o 
  -9   2  13        0.16       -2.75      4.86 o 
  -8   2  13       24.44       27.06      6.31 o 
  -7   2  13       22.07       22.34      5.13 o 
  -6   2  13       22.88       19.22      4.38 o 
  -5   2  13       29.06       26.39      3.89 o 
  -4   2  13       59.04       66.21      6.02 o 
  -3   2  13      103.90      108.43      8.63 o 
  -2   2  13      237.62      237.06     16.62 o 
  -1   2  13        0.36       -3.01      3.17 o 
   0   2  13      173.73      159.71      8.41 o 
   1   2  13       25.83       32.45      5.33 o 
   2   2  13      110.58      107.75      6.79 o 
   3   2  13      513.99      517.11     28.89 o 
   4   2  13      202.55      175.89      8.57 o 
   5   2  13       59.66       69.58     11.84 o 
   6   2  13       30.59       29.94      6.61 o 
   7   2  13      126.14      145.56     17.26 o 
   8   2  13        7.80        0.41      5.17 o 
   9   2  13       13.18       10.42      5.05 o 
  10   2  13       23.01       14.62      7.51 o 
  -9   3  13       17.88       31.84      7.32 o 
  -8   3  13       61.27       54.38      8.07 o 
  -7   3  13       20.28       19.27      6.20 o 
  -6   3  13        4.80        3.61      3.94 o 
  -5   3  13        9.61        6.02      3.62 o 
  -4   3  13        6.54        2.11      3.35 o 
  -3   3  13        9.47        1.62      3.46 o 
  -2   3  13      141.07      117.17      6.35 o 
  -1   3  13      497.30      490.88     53.53 o 
   0   3  13      191.19      188.57     20.21 o 
   1   3  13      127.31      139.31     12.44 o 
   2   3  13        3.12        0.99      3.39 o 
   3   3  13       31.62       32.79      4.77 o 
   4   3  13       79.68       85.59      8.25 o 
   5   3  13      275.76      274.64     25.30 o 
   6   3  13       18.62       11.77      8.19 o 
   7   3  13       13.36        3.91      8.12 o 
   8   3  13        1.01        4.94      7.59 o 
  -7   4  13       57.75       60.22      8.68 o 
  -6   4  13       18.14       20.31      6.42 o 
  -5   4  13        2.39        5.96      4.21 o 
  -4   4  13       17.87       22.86      4.97 o 
  -3   4  13       20.55       17.02      4.76 o 
  -2   4  13        8.05        1.88      5.09 o 
  -1   4  13       13.45       14.47      5.67 o 
   0   4  13       51.57       46.88      7.09 o 
   1   4  13        3.74        5.92      4.80 o 
   2   4  13       32.67       33.52      4.95 o 
   3   4  13        8.85        6.25      5.28 o 
   4   4  13        3.26       -1.25      5.00 o 
   5   4  13        0.40       -2.06      5.17 o 
   6   4  13       10.97       12.62      6.17 o 
  -1   5  13       88.87      108.53     10.66 o 
   0   5  13       21.84       12.11      6.27 o 
   1   5  13        3.71       13.00      5.80 o 
 -10   0  14      124.66      137.42     16.56 o 
  -9   0  14       19.64       24.19      5.51 o 
  -8   0  14        1.31       -3.45      3.53 o 
  -7   0  14      826.20      820.60     20.59 o 
  -6   0  14       29.34       25.37      6.94 o 
  -5   0  14       12.46        9.70      4.18 o 
  -4   0  14       81.24       76.57      7.03 o 
  -3   0  14       48.47       45.29      5.85 o 
  -2   0  14      164.50      168.97     10.74 o 
  -1   0  14      121.56       94.73      8.61 o 
   0   0  14       20.69       19.28      5.71 o 
   1   0  14      563.36      498.80     19.69 o 
   2   0  14      465.95      464.85     19.09 o 
   3   0  14      100.84       95.79      9.28 o 
   4   0  14     1318.41     1264.46     37.96 o 
   5   0  14      844.75      838.06     29.23 o 
   6   0  14      308.92      309.79     16.80 o 
   7   0  14       86.31       99.18     12.05 o 
   8   0  14      141.75      160.71     16.53 o 
   9   0  14       72.85       95.26     15.58 o 
  10   0  14       91.93      141.93     18.16 o 
 -10   1  14       65.66       65.09      7.02 o 
  -9   1  14      200.20      188.21     12.61 o 
  -8   1  14      436.85      452.50     10.70 o 
  -7   1  14       28.31       28.09      4.10 o 
  -6   1  14      107.70      102.07      5.47 o 
  -5   1  14       46.55       42.56      4.08 o 
  -4   1  14        0.04       -3.45      2.30 o 
  -3   1  14       46.98       42.18      3.99 o 
  -2   1  14      257.98      250.45      8.06 o 
  -1   1  14     1106.85     1052.95     22.77 o 
   0   1  14      166.11      157.71     12.37 o 
   1   1  14      376.23      389.58     13.59 o 
   2   1  14        5.45       -0.05      3.24 o 
   3   1  14       55.56       54.54      8.75 o 
   4   1  14      375.62      400.17     31.88 o 
   5   1  14       51.40       55.59     12.09 o 
   6   1  14       28.12       21.05      8.02 o 
   7   1  14       33.20       31.76      7.24 o 
   8   1  14        8.11        8.21      6.49 o 
   9   1  14       28.12       44.44      8.82 o 
  10   1  14      196.56      225.23     16.67 o 
  -9   2  14        7.88        3.25      5.31 o 
  -8   2  14       37.56       47.51     12.01 o 
  -7   2  14      120.13      131.42      7.33 o 
  -6   2  14       25.23       23.42      4.66 o 
  -5   2  14      703.49      725.33     39.32 o 
  -4   2  14      420.05      427.83     15.97 o 
  -3   2  14       44.83       37.79      5.01 o 
  -2   2  14      114.90      110.15      6.35 o 
  -1   2  14       33.61       36.52      8.52 o 
   0   2  14      173.24      168.05      8.67 o 
   1   2  14      308.12      328.96     11.70 o 
   2   2  14      711.92      700.00     32.15 o 
   3   2  14      102.84      101.33      6.89 o 
   4   2  14       44.13       57.96      6.77 o 
   5   2  14        2.27       -6.21      6.46 o 
   6   2  14        2.71        1.82      5.30 o 
   7   2  14      218.54      268.77     40.31 o 
   8   2  14       14.36       10.82      6.44 o 
   9   2  14        1.59        0.22      5.07 o 
  -8   3  14      168.67      189.36     11.17 o 
  -7   3  14       14.14        9.03      5.58 o 
  -6   3  14        0.25       -5.25      3.50 o 
  -5   3  14       17.69        9.17      4.34 o 
  -4   3  14      353.52      374.02     15.97 o 
  -3   3  14       28.35       17.68      4.64 o 
  -2   3  14       21.33       11.19      5.57 o 
  -1   3  14      160.71      155.09     25.48 o 
   0   3  14       62.71       69.99     12.08 o 
   1   3  14      328.50      330.68     48.81 o 
   2   3  14        5.47        1.29      4.26 o 
   3   3  14       36.22       41.37      6.44 o 
   4   3  14       35.90       46.87      7.45 o 
   5   3  14       75.84      124.25     10.89 o 
   6   3  14       10.14       12.29      8.73 o 
   7   3  14        8.47        8.99      8.80 o 
   8   3  14       63.11       68.99     14.29 o 
  -6   4  14       52.06       52.14     13.00 o 
  -5   4  14       15.33        4.38      4.50 o 
  -4   4  14       10.03       13.20      4.71 o 
  -3   4  14      241.29      224.33     14.18 o 
  -2   4  14       67.85       69.76     11.41 o 
  -1   4  14       30.87       27.50      6.57 o 
   0   4  14      212.20      197.53     28.32 o 
   1   4  14      117.30      109.49      8.92 o 
   2   4  14       93.55       92.95     14.63 o 
   3   4  14       60.56       71.59     13.56 o 
   4   4  14       64.53       77.69      9.31 o 
   5   4  14        0.29        4.16      5.52 o 
  -9   1  15      115.93      126.01      6.63 o 
  -8   1  15        1.15        2.31      3.32 o 
  -7   1  15        2.63        2.40      3.12 o 
  -6   1  15       19.12       16.80      3.60 o 
  -5   1  15        8.74        5.40      3.06 o 
  -4   1  15       20.81       11.79      3.30 o 
  -3   1  15       86.78       90.26      6.42 o 
  -2   1  15      574.44      550.08     23.44 o 
  -1   1  15       60.45       63.76      6.45 o 
   0   1  15       14.18       16.11      4.40 o 
   1   1  15       47.61       43.89      5.75 o 
   2   1  15       57.74       56.15      6.84 o 
   3   1  15       70.47       77.85     12.46 o 
   4   1  15      153.84      150.48     16.03 o 
   5   1  15        0.22        3.94      4.65 o 
   6   1  15       84.52       88.82     13.05 o 
   7   1  15        5.07        2.12      5.06 o 
   8   1  15      174.43      193.46     25.70 o 
   9   1  15        8.74        1.93      7.19 o 
  -9   2  15       68.26       83.79     14.82 o 
  -8   2  15        0.38       -2.88      4.86 o 
  -7   2  15       35.57       35.07      5.44 o 
  -6   2  15       83.60       83.74      6.99 o 
  -5   2  15        9.67       12.04      3.94 o 
  -4   2  15        4.55        6.62      3.80 o 
  -3   2  15      238.15      223.83      9.33 o 
  -2   2  15        4.15        5.78      4.33 o 
  -1   2  15        5.45        2.06      3.98 o 
   0   2  15        0.50       -1.58      3.86 o 
   1   2  15       33.14       43.03      6.27 o 
   2   2  15      100.80      106.80      7.66 o 
   3   2  15       31.54       20.32      5.15 o 
   4   2  15        1.86       -4.46      4.83 o 
   5   2  15        3.49       -3.12      6.99 o 
   6   2  15       27.31       34.60      7.93 o 
   7   2  15        0.18        0.66      5.70 o 
   8   2  15       49.87       71.20      9.89 o 
  -7   3  15      240.00      250.38     21.35 o 
  -6   3  15       22.89       19.45      5.16 o 
  -5   3  15       82.20       68.45      6.82 o 
  -4   3  15        0.02       -2.72      3.69 o 
  -3   3  15       14.77       15.60      4.49 o 
  -2   3  15       96.51      104.48      8.67 o 
  -1   3  15      190.36      206.06     17.36 o 
   0   3  15        0.34        1.01      4.33 o 
   1   3  15       11.35        7.96      4.69 o 
   2   3  15       83.84       76.73     16.80 o 
   3   3  15        6.41        7.93      4.59 o 
   4   3  15       73.54       70.99     13.56 o 
   5   3  15       10.76        5.42      6.07 o 
   6   3  15        2.70       -5.46      5.41 o 
   7   3  15       12.71        4.73      7.94 o 
  -4   4  15        0.28       -3.39      4.01 o 
  -3   4  15        0.44       -0.90      5.06 o 
  -2   4  15        0.12        0.97      5.12 o 
  -1   4  15        0.59       -5.09      5.02 o 
   0   4  15       37.22       37.93     11.53 o 
   1   4  15        1.46       -2.63      4.56 o 
   2   4  15        8.79        8.49      7.02 o 
   3   4  15        1.51       -0.60      7.52 o 
   4   4  15        4.14       -4.53      7.90 o 
  -9   0  16        3.82        3.55      6.33 o 
  -8   0  16        5.24        9.00      5.11 o 
  -7   0  16        0.41       -2.77      4.24 o 
  -6   0  16       50.13       48.95      7.21 o 
  -5   0  16      589.91      577.46     18.36 o 
  -4   0  16      110.15       98.74      7.82 o 
  -3   0  16      195.46      170.82      8.87 o 
  -2   0  16      160.43      179.26     12.76 o 
  -1   0  16      248.97      219.80     13.75 o 
   0   0  16      157.68      145.76     11.64 o 
   1   0  16      308.42      263.56     15.08 o 
   2   0  16      123.16      113.30     10.35 o 
   3   0  16       18.60       22.24      7.21 o 
   4   0  16       90.56       96.69     11.81 o 
   5   0  16       74.90       93.19     11.71 o 
   6   0  16      395.40      400.10     20.59 o 
  -9   1  16       51.03       59.66     14.47 o 
  -8   1  16      131.24      152.34      6.78 o 
  -7   1  16       43.49       46.17      5.00 o 
  -6   1  16      159.95      165.31      6.84 o 
  -5   1  16        8.34        7.01      3.26 o 
  -4   1  16        3.90        0.35      2.78 o 
  -3   1  16      116.71      115.32      6.19 o 
  -2   1  16      180.10      173.03      8.64 o 
  -1   1  16       36.76       46.41      6.33 o 
   0   1  16       80.31       79.75      7.41 o 
   1   1  16      285.89      259.81     10.55 o 
   2   1  16        0.56       -6.02      4.01 o 
   3   1  16      479.72      529.15     67.02 o 
   4   1  16        0.02       -5.99      3.99 o 
   5   1  16      160.68      195.38     17.52 o 
   6   1  16      193.77      178.33     14.63 o 
   7   1  16       63.58       73.52     12.65 o 
   8   1  16        6.50       -1.96      5.61 o 
  -8   2  16        0.72       -7.34      4.89 o 
  -7   2  16        6.54       -3.02      4.34 o 
  -6   2  16       46.77       31.60      5.26 o 
  -5   2  16      164.12      163.25      7.73 o 
  -4   2  16       72.27       76.44     11.67 o 
  -3   2  16      186.94      178.78     18.17 o 
  -2   2  16       14.07       13.15      8.88 o 
  -1   2  16        0.73       -3.70      4.10 o 
   0   2  16      239.36      219.06     13.68 o 
   1   2  16        0.66       -2.63      3.76 o 
   2   2  16      169.34      142.65      8.64 o 
   3   2  16       12.02       11.04      7.39 o 
   4   2  16      118.90      131.86     15.42 o 
   5   2  16        5.91       -0.43      6.83 o 
   6   2  16        3.65       -2.09      5.88 o 
   7   2  16       66.63      112.31     29.24 o 
  -6   3  16        0.03       -5.25      3.91 o 
  -5   3  16       18.04       12.88      5.20 o 
  -4   3  16        7.11        6.27      5.65 o 
  -3   3  16       99.27      103.49     10.08 o 
  -2   3  16      236.99      232.31     19.03 o 
  -1   3  16       91.43       82.62      8.70 o 
   0   3  16        6.34        2.71      4.66 o 
   1   3  16        2.08        1.03      4.32 o 
   2   3  16       19.64       13.17      5.30 o 
   3   3  16      120.80      132.69      9.16 o 
   4   3  16       88.45      100.72     15.04 o 
   5   3  16        8.23        4.25      8.23 o 
  -1   4  16        1.24       -6.98      4.65 o 
   0   4  16      176.89      177.23     15.18 o 
   1   4  16       38.71       45.92      7.86 o 
  -8   1  17       85.11       81.55      6.43 o 
  -7   1  17        1.37       -4.11      3.01 o 
  -6   1  17        1.08        1.19      3.11 o 
  -5   1  17        0.27       -0.38      3.18 o 
  -4   1  17       12.47       12.39      4.00 o 
  -3   1  17       57.30       57.13     18.43 o 
  -2   1  17        5.35        6.42      4.20 o 
  -1   1  17       46.63       43.89      8.34 o 
   0   1  17        2.07        4.45      4.22 o 
   1   1  17      235.46      253.56     37.12 o 
   2   1  17      176.34      165.88     32.42 o 
   3   1  17       34.86       50.79     10.46 o 
   4   1  17        0.00       -0.27      4.72 o 
   5   1  17       68.23       63.30      8.14 o 
   6   1  17       22.75       30.95      9.42 o 
   7   1  17        6.64       18.23      8.80 o 
  -7   2  17        0.94       -5.53      4.06 o 
  -6   2  17        0.00       -5.93      4.10 o 
  -5   2  17        3.62       -1.71      3.73 o 
  -4   2  17       88.78       92.67      7.43 o 
  -3   2  17       42.76       43.79     14.20 o 
  -2   2  17        2.08       -3.04      4.28 o 
  -1   2  17       59.51       51.75      7.06 o 
   0   2  17       27.99       35.01      6.74 o 
   1   2  17       50.74       60.42     14.65 o 
   2   2  17      103.66       99.95      8.23 o 
   3   2  17        1.76       -4.08      6.71 o 
   4   2  17       39.85       55.87     13.74 o 
   5   2  17        0.37        6.42      7.69 o 
   6   2  17       41.31       60.96     14.20 o 
  -4   3  17       66.98       72.83      7.36 o 
  -3   3  17        0.71       -6.70      4.47 o 
  -2   3  17      212.16      208.41     26.28 o 
  -1   3  17        0.34       -6.49      4.66 o 
   0   3  17       27.87       30.32      6.47 o 
   1   3  17       10.17        0.24      4.68 o 
   2   3  17        0.58       -5.47      4.27 o 
   3   3  17        9.77       14.35      5.83 o 
   4   3  17        0.15        2.63      7.59 o 
  -7   0  18        2.39        1.07      4.93 o 
  -6   0  18      146.18      117.21     19.69 o 
  -5   0  18      163.38      135.87     13.86 o 
  -4   0  18        5.37        2.82      6.66 o 
  -3   0  18       14.56       11.60      6.92 o 
  -2   0  18       31.99       26.68      8.14 o 
  -1   0  18       34.06       25.39      7.71 o 
   0   0  18      707.93      764.95     30.00 o 
   1   0  18       56.49       62.35     10.66 o 
   2   0  18       51.20       58.82     10.97 o 
   3   0  18        0.60        0.10      7.01 o 
   4   0  18       43.72       49.51     10.79 o 
   5   0  18        7.59        7.37      7.44 o 
   6   0  18        1.10       -5.35      7.11 o 
  -6   1  18      131.51      128.46      6.71 o 
  -5   1  18      163.30      150.62      9.10 o 
  -4   1  18       50.89       50.53      9.58 o 
  -3   1  18       18.02       17.61      5.12 o 
  -2   1  18      109.71      101.02      7.44 o 
  -1   1  18        1.36        2.15      4.28 o 
   0   1  18        1.92       -0.55      5.49 o 
   1   1  18      320.99      376.86    103.88 o 
   2   1  18      113.96      138.07     11.36 o 
   3   1  18       48.64       61.62      8.54 o 
   4   1  18        5.18        3.94      5.11 o 
   5   1  18       50.01       56.30      8.44 o 
   6   1  18       84.68      102.39     14.01 o 
  -5   2  18        3.71        2.53      4.04 o 
  -4   2  18       80.83       80.63      9.09 o 
  -3   2  18       77.38       87.19      8.86 o 
  -2   2  18       54.77       48.21      9.98 o 
  -1   2  18        0.47        3.11      5.07 o 
   0   2  18       93.91       95.75     18.25 o 
   1   2  18       60.02       70.41     13.16 o 
   2   2  18       22.27       20.90      5.54 o 
   3   2  18      100.54      159.93     73.61 o 
   4   2  18       81.39      147.66     64.40 o 
  -1   3  18       97.06      121.42     14.41 o 
   0   3  18        1.65       -0.59      4.89 o 
  -5   1  19       15.60        9.41      4.19 o 
  -4   1  19        0.04       -2.47      3.93 o 
  -3   1  19       25.11       24.57      5.81 o 
  -2   1  19       35.57       28.74      6.95 o 
  -1   1  19       61.34       70.02     11.45 o 
   0   1  19       10.76        7.77      5.81 o 
   1   1  19        0.43        7.94      5.88 o 
   2   1  19       33.79       45.65      8.01 o 
   3   1  19       14.54       12.99      6.42 o 
   4   1  19       23.47       22.79      7.01 o 
  -2   2  19        1.92        1.47      4.92 o 
  -1   2  19        8.29        2.64      5.01 o 
   0   2  19        2.03       -3.08      4.83 o 
   1   2  19        0.49        2.44      4.85 o 
   2   2  19        1.01      -13.20     23.61 o 
  -2   0  20       18.68       13.50      8.31 o 
  -1   0  20       11.74        4.89      7.69 o 
   0   0  20        4.07        3.46      8.07 o 
   1   0  20        8.60        3.39      7.52 o 
   2   0  20      331.83      345.22     21.74 o 
  -1   1  20       15.65       19.16      6.89 o 
   0   1  20       29.43       35.49     10.15 o 
                                                 
